# Supplementary material for: Genome-wide identification and expression analysis of calmodulin and calmodulin-like genes in wheat (Triticum aestivum L.)
Source: Plant Signal Behav. 2022 Jan 17;17(1):2013646. doi: 10.1080/15592324.2021.2013646 (PMC8959510; doi:10.1080/15592324.2021.2013646)
Supplement: Supplemental Material [file KPSB_A_2013646_SM9055.zip]

Archive with 7 entries (7 files):
- Additional file 1 TableS1-R.xlsx
- Additional file 2 Figure S1-R.tif
- Additional file 3 Figure S2.tif
- Additional file 4 TableS2.xlsx
- Additional file 5 TableS3.xlsx
- Additional file 6 TableS4.xlsx
- Additional file 7 TableS5.xlsx
