# Supplementary material for: Genome-wide identification and expression analysis of calmodulin and calmodulin-like genes in wheat (Triticum aestivum L.)
Source: Plant Signal Behav. 2022 Jan 17;17(1):2013646. doi: 10.1080/15592324.2021.2013646 (PMC8959510; doi:10.1080/15592324.2021.2013646)
Supplement: Supplemental Material [file KPSB_A_2013646_SM9055.zip › Additional file 1 TableS1-R.xlsx]

## Sheet: Sheet1
Gene Cluster	Gene Member	Duplicated Copy Variation	Transcript Variation	Transcript Name	Transcript ID	Location	Exon	Coding Exon	Similar Gene Structure	Protein Motif	Similar Protein Motif	IP	MW	length of AA	EF-hand	Subcellular location
CaM1	TaCaM1-A			TaCaM1-A	TraesCS3A02G184500.1	Chromosome 3A: 215,478,994-215,482,209 reverse strand	3	3	YES	1212121	YES	3.9219	18503.6	164	4	cytoplasm
	TaCaM1-B			TaCaM1-B	TraesCS3B02G214400.1	Chromosome 3B: 254,776,158-254,779,959 reverse strand	3	3		1212121		3.8297	16483.2	146	4	cytoplasm
	TaCaM1-D			TaCaM1-D	TraesCS3D02G188600.1	Chromosome 3D: 175,404,728-175,408,284 reverse strand	3	3		1212121		3.8382	19111.4	167	4	cytoplasm
CaM2	TaCaM2-A		TaCaM2.1-A	TaCaM2.1-A	TraesCS3A02G191900.1	Chromosome 3A: 246,041,212-246,044,388 reverse strand	2	2	NO	212121	NO	4.0496	17880.3	159	3	cytoplasm
			TaCaM2.2-A	TaCaM2.2-A	TraesCS3A02G191900.2	Chromosome 3A: 246,041,212-246,044,676 reverse strand	2	2		1212121		3.8709	16803.6	149	4	cytoplasm
	TaCaM2-B		TaCaM2.1-B	TaCaM2.1-B	TraesCS3B02G219900.1	Chromosome 3B: 266,563,760-266,567,261 forward strand	3	3		1212121		3.9208	19559.9	174	4	cytoplasm
			TaCaM2.2-B	TaCaM2.2-B	TraesCS3B02G219900.2	Chromosome 3B: 266,563,760-266,567,261 forward strand	2	2		1212121		3.8709	16803.6	149	4	cytoplasm
			TaCaM2.3-B	TaCaM2.3-B	TraesCS3B02G219900.3	Chromosome 3B: 266,564,008-266,567,261 forward strand	2	2		212121		4.0436	17828.2	159	3	cytoplasm
	TaCaM2-D			TaCaM2-D	TraesCS3D02G194500.1	Chromosome 3D: 185,790,029-185,793,193 forward strand	2	2		1212121		3.8709	16803.6	149	4	cytoplasm
CaM3	TaCaM3-A			TaCaM3-A	TraesCS2A02G098100.1	Chromosome 2A: 51,582,205-51,584,262 forward strand	2	2	YES	1212121	YES	3.8761	16831.7	149	4	cytoplasm
	TaCaM3-B		TaCaM3.1-B	TaCaM3.1-B	TraesCS2B02G113800.1	Chromosome 2B: 77,168,842-77,171,083 forward strand	2	2		1212121		3.8761	16831.7	149	4	cytoplasm
			TaCaM3.2-B	TaCaM3.2-B	TraesCS2B02G113800.2	Chromosome 2B: 77,168,842-77,171,083 forward strand	2	2		1212121		4.1428	19780.1	175	4	nucleus
	TaCaM3-D			TaCaM3-D	TraesCS2D02G097500.1	Chromosome 2D: 49,875,788-49,878,051 forward strand	2	2		1212121		3.8761	16831.7	149	4	cytoplasm
CaM4	TaCaM4-A			TaCaM4-A	TraesCS4A02G126700.1	Chromosome 4A: 163,816,897-163,819,398 forward strand	2	2	YES	1212121	YES	3.8709	16817.6	149	4	cytoplasm
	TaCaM4-B			TaCaM4-B	TraesCS4B02G178200.1	Chromosome 4B: 390,279,378-390,281,369 forward strand	2	2		1212121		3.8761	16831.7	149	4	cytoplasm
	TaCaM4-D			TaCaM4-D	TraesCS4D02G179800.1	Chromosome 4D: 312,799,969-312,802,093 reverse strand	2	2		1212121		3.8709	16817.6	149	4	cytoplasm
CaM5	TaCaM5-A			TaCaM5-A	TraesCS1A02G308800.1	Chromosome 1A: 499,785,000-499,785,395 reverse strand	1	1	NO	212121	NO	3.9483	14765.6	131	3	cytoplasm
	TaCaM5-B		TaCaM5.1-B	TaCaM5.1-B	TraesCS1B02G319400.1	Chromosome 1B: 543,497,338-543,500,220 reverse strand	2	2		1212121		3.8812	16845.7	149	4	cytoplasm
			TaCaM5.2-B	TaCaM5.2-B	TraesCS1B02G319400.2	Chromosome 1B: 543,497,338-543,502,285 reverse strand	2	2		212121		4.0291	14499.3	128	3	cytoplasm
	TaCaM5-D			TaCaM5-D	TraesCS1D02G308100.1	Chromosome 1D: 404,138,268-404,139,952 reverse strand	2	2		1212121		3.8812	16845.7	149	4	cytoplasm
CaM6	TaCaM6-A			TaCaM6-A	TraesCS3A02G335000.1	Chromosome 3A: 581,271,720-581,276,104 forward strand	3	3	NO	1212121	NO	4.2269	20303.6	182	4	cytoplasm
	TaCaM6-B		TaCaM6.1-B	TaCaM6.1-B	TraesCS3B02G365900.1	Chromosome 3B: 578,399,102-578,402,796 forward strand	3	3		1212121		4.1364	20476.7	183	4	cytoplasm
			TaCaM6.2-B	TaCaM6.2-B	TraesCS3B02G365900.2	Chromosome 3B: 578,399,102-578,403,477 forward strand	4	3		1212121		4.2532	20098.5	180	4	cytoplasm
			TaCaM6.3-B	TaCaM6.3-B	TraesCS3B02G365900.3	Chromosome 3B: 578,399,102-578,401,797 forward strand	3	3		212121		3.9483	16084	144	3	cytoplasm
	TaCaM6-D			TaCaM6-D	TraesCS3D02G328300.1	Chromosome 3D: 441,144,919-441,149,482 forward strand	3	3		1212121		4.2269	20287.6	182	4	cytoplasm
CML1	TaCML1-A		TaCML1.1-A	TaCML1.1-A	TraesCS5A02G382800.1	Chromosome 5A: 580,799,815-580,801,875 forward strand	4	4	YES	121121	NO	3.8089	17460.5	155	4	cytoplasm
			TaCML1.2-A	TaCML1.2-A	TraesCS5A02G382800.2	Chromosome 5A: 580,800,823-580,801,875 forward strand	4	4		21121		4.4119	21437.6	187	3	cytoplasm
	TaCML1-B			TaCML1-B	TraesCS5B02G387200.1	Chromosome 5B: 566,502,126-566,504,120 forward strand	4	4		121121		3.7928	17378.5	155	4	cytoplasm
	TaCML1-D			TaCML1-D	TraesCS5D02G392200.1	Chromosome 5D: 460,647,918-460,649,869 forward strand	4	4		1212121		3.8089	17474.5	155	4	cytoplasm
CML2	TaCML2-A	TaCML2-1-A		TaCML2-1-A	TraesCS5A02G057100.1	Chromosome 5A: 54,463,530-54,464,811 forward strand	1	1	YES	121121	YES	3.8988	18138.9	165	4	cytoplasm
		TaCML2-2-A		TaCML2-2-A	TraesCS5A02G057200.1	Chromosome 5A: 54,481,584-54,482,415 reverse strand	1	1		121121		3.803	18000.8	163	4	cytoplasm
	TaCML2-B			TaCML2-B	TraesCS5B02G059900.1	Chromosome 5B: 66,053,051-66,053,557 reverse strand	1	1		121121		3.894	18566.3	168	4	cytoplasm
	TaCML2-D	TaCML2-1-D		TaCML2-1-D	TraesCS5D02G068000.1	Chromosome 5D: 64,134,188-64,135,063 forward strand	1	1		121121		3.8988	18523.3	168	4	cytoplasm
		TaCML2-2-D		TaCML2-2-D	TraesCS5D02G068100.1	Chromosome 5D: 64,143,776-64,144,603 reverse strand	1	1		121121		3.8988	18100.9	163	4	cytoplasm
CML3	TaCML3-A			TaCML3-A	TraesCS5A02G139700.1	Chromosome 5A: 311,944,909-311,946,727 reverse strand	3	3	YES	121121	YES	4.0981	19959.8	180	4	cytoplasm
	TaCML3-B			TaCML3-B	TraesCS5B02G137100.1	Chromosome 5B: 256,915,261-256,917,263 reverse strand	3	3		121121		4.1777	20059	180	4	cytoplasm
	TaCML3-D			TaCML3-D	TraesCS5D02G153400.1	Chromosome 5D: 241,952,747-241,954,436 reverse strand	3	3		121121		4.1491	19843.8	180	4	cytoplasm
CML4	TaCML4-B			TaCML4-B	TraesCS4B02G131100.1	Chromosome 4B: 171,613,061-171,614,954 reverse strand	4	4	YES	121121	NO	4.633	26031.4	231	4	cytoplasm
	TaCML4-D			TaCML4-D	TraesCS4D02G126100.1	Chromosome 4D: 110,110,485-110,113,042 forward strand	4	4		1211217		4.7615	27187.6	241	4	cytoplasm
CML5	TaCML5-A			TaCML5-A	TraesCS7A02G316100.1	Chromosome 7A: 450,962,233-450,962,679 forward strand	1	1	YES	1211	YES	4.7727	16731.9	148	3	cytoplasm
	TaCML5-B			TaCML5-B	TraesCS7B02G217200.1	Chromosome 7B: 400,633,985-400,634,431 forward strand	1	1		1211		4.7796	16746	148	3	cytoplasm
	TaCML5-D			TaCML5-D	TraesCS7D02G313100.1	Chromosome 7D: 396,981,537-396,981,983 forward strand	1	1		1211		4.7796	16760	148	3	cytoplasm
CML6	TaCML6-A			TaCML6-A	TraesCS1A02G308700.1	Chromosome 1A: 499,783,051-499,784,093 reverse strand	1	1	YES	12121	YES	4.1905	16058	152	3	cytoplasm
	TaCML6-B			TaCML6-B	TraesCS1B02G319300.1	Chromosome 1B: 543,495,886-543,496,739 reverse strand	1	1		12121		4.2103	15933.8	150	3	cytoplasm
	TaCML6-D			TaCML6-D	TraesCS1D02G308000.1	Chromosome 1D: 404,136,888-404,137,340 reverse strand	1	1		12121		4.2251	15829.7	150	3	cytoplasm
CML7	TaCML7-A			TaCML7-A	TraesCS1A02G193700.1	Chromosome 1A: 351,211,684-351,212,265 forward strand	1	1	YES	121121	YES	4.0734	21009.9	193	4	cytoplasm
	TaCML7-B			TaCML7-B	TraesCS1B02G208700.1	Chromosome 1B: 378,462,268-378,463,337 forward strand	1	1		121121		4.0734	20897.8	191	4	cytoplasm
	TaCML7-D			TaCML7-D	TraesCS1D02G197600.1	Chromosome 1D: 278,945,714-278,946,919 forward strand	1	1		121121		4.1737	21213.2	194	4	cytoplasm
CML8	TaCML8-A			TaCML8-A	TraesCS1A02G416100.1	Chromosome 1A: 574,657,931-574,658,773 reverse strand	1	1	YES	121121	YES	4.3155	18311.8	172	4	cytoplasm
	TaCML8-B			TaCML8-B	TraesCS1B02G446400.1	Chromosome 1B: 666,331,868-666,332,865 reverse strand	1	1		121121		4.488	18577.1	175	4	cytoplasm
CML9	TaCML9-A			TaCML9-A	TraesCS3A02G216300.1	Chromosome 3A: 394,184,255-394,185,398 reverse strand	1	1	YES	12111	NO	5.4274	28031.4	255	4	cytoplasm
	TaCML9-B			TaCML9-B	TraesCS3B02G246100.1	Chromosome 3B: 391,108,913-391,109,924 reverse strand	1	1		1111		5.9767	27925.3	255	4	cytoplasm
	TaCML9-D			TaCML9-D	TraesCS3D02G217900.1	Chromosome 3D: 296,420,341-296,421,381 reverse strand	1	1		12111		5.6873	27930.2	255	4	cytoplasm
CML10	TaCML10-A			TaCML10-A	TraesCS2A02G166500.1	Chromosome 2A: 119,011,088-119,013,198 reverse strand	7	7	YES	1212121	YES	4.4378	19343.5	168	4	nucleus
	TaCML10-B			TaCML10-B	TraesCS2B02G192400.1	Chromosome 2B: 167,859,875-167,862,799 reverse strand	7	7		1212121		4.4378	19343.5	168	4	cytoplasm
	TaCML10-D			TaCML10-D	TraesCS2D02G173900.1	Chromosome 2D: 117,391,010-117,394,438 reverse strand	7	7		1212121		4.4378	19343.5	168	4	cytoplasm
CML11	TaCML11-B			TaCML11-B	TraesCS7B02G412100.1	Chromosome 7B: 680,161,447-680,163,224 reverse strand	5	5	YES	121211	YES	4.5259	20629	181	4	cytoplasm
	TaCML11-D			TaCML11-D	TraesCS7D02G492100.1	Chromosome 7D: 600,966,983-600,968,815 reverse strand	5	5		121211		4.4779	20667.1	181	4	cytoplasm
CML12	TaCML12-A			TaCML12-A	TraesCS7A02G281300.1	Chromosome 7A: 304,328,854-304,329,090 forward strand	1	1	YES	11	YES	3.9937	8663.71	78	2	cytoplasm
	TaCML12-B			TaCML12-B	TraesCS7B02G179800.1	Chromosome 7B: 266,563,954-266,564,672 reverse strand	1	1		11		3.9937	8649.68	78	2	cytoplasm
	TaCML12-D			TaCML12-D	TraesCS7D02G280000.1	Chromosome 7D: 271,936,838-271,937,074 forward strand	1	1		11		3.9973	8663.71	78	2	cytoplasm
CML13	TaCML13-A			TaCML13-A	TraesCS6A02G295500.1	Chromosome 6A: 529,047,850-529,048,504 reverse strand	1	1	YES	1111	YES	4.1458	17996	168	4	periplasm
	TaCML13-B			TaCML13-B	TraesCS6B02G325600.1	Chromosome 6B: 574,735,817-574,736,323 reverse strand	1	1		1111		4.2635	18083.1	168	4	periplasm
	TaCML13-D			TaCML13-D	TraesCS6D02G276100.1	Chromosome 6D: 384,533,770-384,534,443 reverse strand	1	1		1111		4.2698	18131.1	168	4	cytoplasm
CML14	TaCML14-A			TaCML14-A	TraesCS3A02G488400.1	Chromosome 3A: 716,258,725-716,259,719 forward strand	1	1	YES	121121	NO	4.5046	20794.2	191	4	cytoplasm
	TaCML14-B	TaCML14-1-B		TaCML14-1-B	TraesCS3B02G536200.1	Chromosome 3B: 776,194,961-776,195,931 forward strand	1	1		4121121		4.4241	20233.6	190	4	cytoplasm
		TaCML14-2-B		TaCML14-2-B	TraesCS3B02G538300.1	Chromosome 3B: 777,996,530-777,997,838 reverse strand	1	1		4121121		4.4867	20302.7	190	4	cytoplasm
	TaCML14-D	TaCML14-1-D		TaCML14-1-D	TraesCS3D02G483200.1	Chromosome 3D: 580,713,634-580,714,209 forward strand	1	1		4121121		4.5052	20642.1	191	4	cytoplasm
		TaCML14-2-D		TaCML14-2-D	TraesCS3D02G484900.1	Chromosome 3D: 581,833,559-581,834,435 reverse strand	1	1		4121121		4.3538	19962.1	186	4	cytoplasm
CML15	TaCML15-A			TaCML15-A	TraesCS1A02G238800.1	Chromosome 1A: 425,680,688-425,681,800 reverse strand	2	1	NO	121121	YES	4.9605	20222.5	189	4	chloroplast
	TaCML15-B			TaCML15-B	TraesCS1B02G250900.1	Chromosome 1B: 442,970,395-442,970,964 reverse strand	1	1		121121		4.9605	20210.5	189	4	chloroplast
	TaCML15-D			TaCML15-D	TraesCS1D02G239000.1	Chromosome 1D: 328,797,329-328,798,323 reverse strand	1	1		121121		4.9605	20250.6	189	4	chloroplast
CML16	TaCML16-A			TaCML16-A	TraesCS1A02G134000.1	Chromosome 1A: 193,517,325-193,519,141 forward strand	1	1	YES	11121	YES	4.4802	18340.6	172	4	cytoplasm
	TaCML16-B			TaCML16-B	TraesCS1B02G148000.1	Chromosome 1B: 215,535,747-215,536,558 forward strand	1	1		11121		4.4038	18273.5	172	4	cytoplasm
	TaCML16-D			TaCML16-D	TraesCS1D02G125800.1	Chromosome 1D: 135,726,255-135,727,292 forward strand	1	1		11121		4.4102	18267.5	172	4	cytoplasm
CML17	TaCML17-A			TaCML17-A	TraesCS3A02G038300.1	Chromosome 3A: 20,589,791-20,591,465 reverse strand	1	1	YES	11121	YES	4.1871	19807.8	186	4	cytoplasm
	TaCML17-B			TaCML17-B	TraesCS3B02G045500.1	Chromosome 3B: 22,860,213-22,861,881 forward strand	1	1		11121		4.2183	20135.2	187	4	cytoplasm
	TaCML17-D	TaCML17-1-D		TaCML17-1-D	TraesCS3D02G041400.1	Chromosome 3D: 15,936,868-15,937,895 reverse strand	1	1		11121		4.6875	25645.6	238	4	cytoplasm
		TaCML17-2-D		TaCML17-2-D	TraesCS3D02G041500.1	Chromosome 3D: 15,943,118-15,944,114 forward strand	1	1		11121		4.2026	19847.8	185	4	cytoplasm
CML18	TaCML18-A			TaCML18-A	TraesCS5A02G238900.1	Chromosome 5A: 455,088,969-455,089,927 forward strand	1	1	YES	1121	YES	7.2198	21352.5	183	3	cytoplasm
	TaCML18-B			TaCML18-B	TraesCS5B02G237500.1	Chromosome 5B: 418,471,990-418,472,541 forward strand	1	1		1121		7.2195	21338.5	183	3	cytoplasm
	TaCML18-D			TaCML18-D	TraesCS5D02G246000.1	Chromosome 5D: 354,259,546-354,260,306 forward strand	1	1		1121		7.2197	21296.4	183	3	cytoplasm
CML19	TaCML19-A			TaCML19-A	TraesCS4A02G123100.1	Chromosome 4A: 153,779,436-153,780,238 forward strand	1	1	YES	111	YES	3.9111	17604.5	167	3	cytoplasm
	TaCML19-B			TaCML19-B	TraesCS4B02G182900.1	Chromosome 4B: 401,881,296-401,882,096 forward strand	1	1		111		3.9358	17571.5	167	3	cytoplasm
	TaCML19-D			TaCML19-D	TraesCS4D02G182800.1	Chromosome 4D: 319,701,506-319,702,344 reverse strand	1	1		111		3.8876	17616.5	167	3	cytoplasm
CML20	TaCML20-A			TaCML20-A	TraesCS1A02G090100.1	Chromosome 1A: 80,190,104-80,195,903 forward strand	12	12	YES	7717119	YES	4.7015	55282.8	486	3	cytoplasm
	TaCML20-B			TaCML20-B	TraesCS1B02G118200.1	Chromosome 1B: 138,036,725-138,042,575 forward strand	12	12		7717119		4.7015	55282.8	486	3	cytoplasm
	TaCML20-D			TaCML20-D	TraesCS1D02G098600.1	Chromosome 1D: 85,643,805-85,649,562 forward strand	12	12		7717119		4.7015	55282.8	486	3	cytoplasm
CML21	TaCML21-A			TaCML21-A	TraesCS2A02G349100.1	Chromosome 2A: 588,244,524-588,245,564 reverse strand	1	1	YES	41111	YES	4.1617	22850.5	215	4	chloroplast
	TaCML21-B			TaCML21-B	TraesCS2B02G367500.1	Chromosome 2B: 524,002,391-524,003,365 reverse strand	1	1		41111		4.1718	22604.2	214	4	chloroplast
	TaCML21-D			TaCML21-D	TraesCS2D02G347500.1	Chromosome 2D: 445,706,081-445,707,279 reverse strand	1	1		41111		4.1718	23113.8	220	4	periplasm
CML22	TaCML22-A			TaCML22-A	TraesCS4A02G436700.1	Chromosome 4A: 706,537,515-706,538,039 forward strand	1	1	Null	1111	NULL	4.1145	19450.7	174	4	cytoplasm
CML23	TaCML23-A			TaCML23-A	TraesCS7A02G050500.1	Chromosome 7A: 23,691,421-23,692,112 reverse strand	1	1	YES	12111	YES	4.0391	18109.1	163	4	cytoplasm
	TaCML23-D			TaCML23-D	TraesCS7D02G045800.1	Chromosome 7D: 23,094,414-23,095,177 reverse strand	1	1		12111		4.1555	19343.5	173	4	cytoplasm
CML24	TaCML24-A			TaCML24-A	TraesCS7A02G133200.1	Chromosome 7A: 85,437,099-85,438,514 forward strand	1	1	YES	412111	NO	6.1897	36688.5	338	4	cytoplasm
	TaCML24-B			TaCML24-B	TraesCS7B02G034000.1	Chromosome 7B: 33,597,463-33,598,601 forward strand	1	1		12111		4.1734	24905.8	234	4	cytoplasm
	TaCML24-D			TaCML24-D	TraesCS7D02G132700.1	Chromosome 7D: 83,868,182-83,869,028 forward strand	1	1		12111		4.2826	24563.6	231	4	cytoplasm
CML25	TaCML25-A			TaCML25-A	TraesCS4A02G132300.1	Chromosome 4A: 177,616,243-177,618,037 reverse strand	2	1	YES	111	YES	4.1917	20463	191	3	cytoplasm
	TaCML25-B			TaCML25-B	TraesCS4B02G172400.1	Chromosome 4B: 377,374,612-377,376,638 forward strand	2	1		111		4.1917	20312.8	189	3	cytoplasm
	TaCML25-D			TaCML25-D	TraesCS4D02G174400.1	Chromosome 4D: 302,399,112-302,400,680 forward strand	2	1		111		4.2761	20291.9	189	3	cytoplasm
CML26	TaCML26-A			TaCML26-A	TraesCS2A02G103600.1	Chromosome 2A: 57,175,717-57,176,292 reverse strand	1	1	YES	111	YES	4.2377	20347.6	191	3	cytoplasm
	TaCML26-B			TaCML26-B	TraesCS2B02G120900.1	Chromosome 2B: 88,434,451-88,435,026 reverse strand	1	1		111		4.3104	20345.6	191	3	cytoplasm
	TaCML26-D			TaCML26-D	TraesCS2D02G103400.1	Chromosome 2D: 55,764,264-55,764,839 reverse strand	1	1		111		4.2374	20342.6	191	3	cytoplasm
CML27	TaCML27-A			TaCML27-A	TraesCS7A02G306000.1	Chromosome 7A: 430,814,053-430,814,643 reverse strand	1	1	YES	111	YES	4.1746	20836.3	196	3	cytoplasm
	TaCML27-B			TaCML27-B	TraesCS7B02G206200.1	Chromosome 7B: 377,135,295-377,135,891 reverse strand	1	1		111		4.1746	21169.7	198	3	cytoplasm
	TaCML27-D			TaCML27-D	TraesCS7D02G302700.1	Chromosome 7D: 382,754,508-382,755,379 reverse strand	1	1		111		4.1746	20851.4	196	3	cytoplasm
CML28	TaCML28-A			TaCML28-A	TraesCS5A02G343000.1	Chromosome 5A: 548,219,178-548,221,179 reverse strand	1	1	YES	111	YES	4.3373	17604.7	164	3	cytoplasm
	TaCML28-B			TaCML28-B	TraesCS5B02G342800.1	Chromosome 5B: 527,033,804-527,034,649 reverse strand	1	1		111		4.41	17545.6	162	3	cytoplasm
	TaCML28-D			TaCML28-D	TraesCS5D02G348900.1	Chromosome 5D: 434,363,278-434,364,185 reverse strand	1	1		111		4.4704	17512.6	163	3	cytoplasm
CML29	TaCML29-A			TaCML29-A	TraesCS3A02G488700.1	Chromosome 3A: 716,523,530-716,524,108 reverse strand	1	1	YES	11	YES	4.469	20165.5	192	2	cytoplasm
	TaCML29-B			TaCML29-B	TraesCS3B02G536600.1	Chromosome 3B: 776,534,286-776,534,879 reverse strand	1	1		11		4.469	20532.8	197	2	cytoplasm
	TaCML29-D			TaCML29-D	TraesCS3D02G484600.1	Chromosome 3D: 581,548,398-581,548,985 forward strand	1	1		11		4.469	20451.8	195	2	cytoplasm
CML30	TaCML30-B			TaCML30-B	TraesCS5B02G134200.1	Chromosome 5B: 251,343,321-251,344,156 reverse strand	1	1	YES	11	NO	3.8541	9591.8	90	2	cytoplasm
	TaCML30-D			TaCML30-D	TraesCS5D02G141900.1	Chromosome 5D: 227,736,852-227,737,403 reverse strand	1	1		611		4.4507	19067.3	183	2	cytoplasm
CML31	TaCML31-A			TaCML31-A	TraesCS6A02G321100.1	Chromosome 6A: 555,673,434-555,673,724 forward strand	1	1	YES	11	YES	4.5762	11227.5	96	2	cytoplasm
	TaCML31-B			TaCML31-B	TraesCS6B02G351800.1	Chromosome 6B: 617,128,423-617,128,713 forward strand	1	1		11		4.5762	11227.5	96	2	cytoplasm
	TaCML31-D			TaCML31-D	TraesCS6D02G300800.1	Chromosome 6D: 410,175,487-410,175,777 forward strand	1	1		11		4.5762	11227.5	96	2	cytoplasm
CML32	TaCML32-A	TaCML32-1-A		TaCML32-1-A	TraesCS7A02G172000.1	Chromosome 7A: 126,999,546-127,001,639 reverse strand	1	1	YES	11	YES	7.0132	10940.2	96	2	cytoplasm
		TaCML32-2-A		TaCML32-2-A	TraesCS7A02G172100.1	Chromosome 7A: 127,003,334-127,003,624 reverse strand	1	1		11		9.6544	10877.2	96	2	cytoplasm
		TaCML32-3-A		TaCML32-3-A	TraesCS7A02G172200.1	Chromosome 7A: 127,041,698-127,041,988 reverse strand	1	1		11		8.516	10824.1	96	2	cytoplasm
	TaCML32-B	TaCML32-1-B		TaCML32-1-B	TraesCS7B02G076800.1	Chromosome 7B: 86,636,980-86,637,285 reverse strand	1	1		11		7.0132	11410.7	101	2	periplasm
		TaCML32-2-B		TaCML32-2-B	TraesCS7B02G076900.1	Chromosome 7B: 86,647,882-86,648,172 reverse strand	1	1		11		7.0125	10880.2	96	2	cytoplasm
	TaCML32-D	TaCML32-1-D		TaCML32-1-D	TraesCS7D02G172500.1	Chromosome 7D: 124,594,408-124,594,740 reverse strand	1	1		11		8.5282	10737	96	2	cytoplasm
		TaCML32-2-D		TaCML32-2-D	TraesCS7D02G172700.1	Chromosome 7D: 124,643,864-124,644,154 reverse strand	1	1		11		7.0132	10922.2	96	2	cytoplasm
		TaCML32-3-D		TaCML32-3-D	TraesCS7D02G172800.1	Chromosome 7D: 124,650,366-124,650,647 reverse strand	1	1		11		8.4727	10719.9	93	2	cytoplasm
		TaCML32-4-D		TaCML32-4-D	TraesCS7D02G172900.1	Chromosome 7D: 124,832,772-124,833,062 reverse strand	1	1		11		7.0125	10910.2	96	2	cytoplasm
CML33	TaCML33-A			TaCML33-A	TraesCS2A02G166300.1	Chromosome 2A: 118,667,616-118,668,577 reverse strand	1	1	YES	11	YES	8.8869	10443.8	91	2	cytoplasm
	TaCML33-B			TaCML33-B	TraesCS2B02G192200.1	Chromosome 2B: 167,795,802-167,796,416 reverse strand	1	1		11		10.2778	10401.8	91	2	mitochondria
	TaCML33-D			TaCML33-D	TraesCS2D02G173600.1	Chromosome 2D: 117,219,241-117,219,899 reverse strand	1	1		11		10.2778	10330.7	91	2	cytoplasm
CML34	TaCML34-A			TaCML34-A	TraesCS2A02G166200.1	Chromosome 2A: 118,488,633-118,489,186 reverse strand	1	1	YES	11	YES	10.1008	9841.17	86	2	mitochondria
	TaCML34-B			TaCML34-B	TraesCS2B02G192100.1	Chromosome 2B: 167,499,351-167,499,611 reverse strand	1	1		11		10.1008	9840.19	86	2	mitochondria
	TaCML34-D			TaCML34-D	TraesCS2D02G173500.1	Chromosome 2D: 117,199,808-117,200,068 reverse strand	1	1		11		10.101	9864.21	86	2	cytoplasm
CML35	TaCML35-A			TaCML35-A	TraesCS5A02G239100.1	Chromosome 5A: 455,206,389-455,207,045 forward strand	1	1	YES	11	YES	4.9113	10990.3	96	2	cytoplasm
	TaCML35-B			TaCML35-B	TraesCS5B02G237700.1	Chromosome 5B: 418,549,820-418,550,500 forward strand	1	1		11		4.9113	10990.3	96	2	cytoplasm
	TaCML35-D			TaCML35-D	TraesCS5D02G246200.1	Chromosome 5D: 354,269,092-354,269,781 forward strand	1	1		11		4.9113	10990.3	96	2	cytoplasm
CML36	TaCML36-A			TaCML36-A	TraesCS5A02G239000.1	Chromosome 5A: 455,093,004-455,093,315 forward strand	1	1	YES	11	YES	8.2773	11892.5	103	2	cytoplasm
	TaCML36-B			TaCML36-B	TraesCS5B02G237600.1	Chromosome 5B: 418,509,425-418,509,736 forward strand	1	1		11		7.7192	11864.5	103	2	cytoplasm
	TaCML36-D			TaCML36-D	TraesCS5D02G246100.1	Chromosome 5D: 354,262,795-354,263,106 forward strand	1	1		11		7.7192	11891.5	103	2	cytoplasm
CML37	TaCML37-A		TaCML37.1-A	TaCML37.1-A	TraesCS3A02G205700.1	Chromosome 3A: 361,992,514-361,995,776 forward strand	7	6	NO	T81111	NO	5.759	40897.5	357	4	nucleus
			TaCML37.2-A	TaCML37.2-A	TraesCS3A02G205700.2	Chromosome 3A: 361,992,514-361,995,967 forward strand	8	6		T811111		5.0747	44840.5	389	5	cytoplasm
			TaCML37.3-A	TaCML37.3-A	TraesCS3A02G205700.3	Chromosome 3A: 361,992,514-361,995,967 forward strand	8	6		T811111		5.0747	44783.4	388	5	cytoplasm
	TaCML37-B			TaCML37-B	TraesCS3B02G237600.1	Chromosome 3B: 372,839,896-372,842,532 forward strand	7	7		T811111		5.5142	42920.5	374	5	cytoplasm
	TaCML37-D		TaCML37.1-D	TaCML37.1-D	TraesCS3D02G209900.1	Chromosome 3D: 277,537,743-277,541,232 reverse strand	7	6		T811111		5.0792	44908.6	389	5	cytoplasm
			TaCML37.2-D	TaCML37.2-D	TraesCS3D02G209900.2	Chromosome 3D: 277,538,373-277,541,232 reverse strand	6	6		T81111		5.7605	40965.6	357	4	cytoplasm
CML38	TaCML38-A		TaCML38.1-A	TaCML38.1-A	TraesCS6A02G187100.1	Chromosome 6A: 223,408,573-223,412,316 forward strand	6	6	NO	T811161	NO	5.1383	38921.1	346	4	chloroplast
			TaCML38.2-A	TaCML38.2-A	TraesCS6A02G187100.2	Chromosome 6A: 223,408,573-223,412,944 forward strand	8	6		T8111611		4.629	42488.8	378	5	nucleus
	TaCML38-B		TaCML38.1-B	TaCML38.1-B	TraesCS6B02G217400.1	Chromosome 6B: 299,050,418-299,054,831 reverse strand	6	6		T81116		4.7892	34382	305	3	nucleus
			TaCML38.2-B	TaCML38.2-B	TraesCS6B02G217400.2	Chromosome 6B: 299,050,418-299,054,831 reverse strand	4	4		T811		5.4869	28246.6	253	2	chloroplast
			TaCML38.3-B	TaCML38.3-B	TraesCS6B02G217400.3	Chromosome 6B: 299,053,066-299,054,831 reverse strand	3	3		T811		5.6307	31094.9	277	2	extracellular matrix
	TaCML38-D		TaCML38.1-D	TaCML38.1-D	TraesCS6D02G174000.1	Chromosome 6D: 163,128,181-163,131,641 forward strand	6	6		T811161		4.8853	38416.7	342	4	chloroplast
			TaCML38.2-D	TaCML38.2-D	TraesCS6D02G174000.2	Chromosome 6D: 163,128,181-163,132,183 forward strand	8	6		T8111611		4.6296	42549.1	378	5	nucleus
CML39	TaCML39-A			TaCML39-A	TraesCS5A02G229000.1	Chromosome 5A: 444,890,990-444,891,782 forward strand	1	1	YES	411	NO	3.877	18554.5	179	2	cytoplasm
	TaCML39-B			TaCML39-B	TraesCS5B02G227700.1	Chromosome 5B: 404,183,345-404,184,215 forward strand	1	1		11		4.3885	24055.7	228	2	outermembrane
	TaCML39-D			TaCML39-D	TraesCS5D02G238700.1	Chromosome 5D: 346,688,696-346,689,494 reverse strand	1	1		411		3.8752	17989.8	174	2	outermembrane
CML40	TaCML40-A	TaCML40-1-A		TaCML40-1-A	TraesCS2A02G156300.1	Chromosome 2A: 103,112,168-103,113,107 reverse strand	1	1	YES	1	YES	4.3503	22154	206	1	chloroplast
		TaCML40-2-A		TaCML40-2-A	TraesCS2A02G156400.1	Chromosome 2A: 103,139,797-103,141,036 reverse strand	1	1		1		4.1665	21768.6	204	1	chloroplast
	TaCML40-B	TaCML40-1-B		TaCML40-1-B	TraesCS2B02G181800.1	Chromosome 2B: 156,606,056-156,607,014 reverse strand	1	1		1		4.4768	21779.7	205	1	chloroplast
		TaCML40-2-B		TaCML40-2-B	TraesCS2B02G182000.1	Chromosome 2B: 157,040,789-157,041,745 reverse strand	1	1		1		4.2703	21270.1	199	1	chloroplast
	TaCML40-D	TaCML40-1-D		TaCML40-1-D	TraesCS2D02G162200.1	Chromosome 2D: 106,649,581-106,650,516 reverse strand	1	1		1		4.5321	21745.7	203	1	cytoplasm
		TaCML40-2-D		TaCML40-2-D	TraesCS2D02G162300.1	Chromosome 2D: 106,869,829-106,870,812 reverse strand	1	1		1		4.2639	21253.1	200	1	cytoplasm
CML41	TaCML41-A			TaCML41-A	TraesCS1A02G394100.1	Chromosome 1A: 560,310,084-560,310,887 reverse strand	1	1	YES	11	YES	4.2512	20790.5	185	2	nucleus
	TaCML41-B			TaCML41-B	TraesCS1B02G422600.1	Chromosome 1B: 645,530,697-645,531,254 forward strand	1	1		11		4.0892	20799.5	185	2	nucleus
	TaCML41-D			TaCML41-D	TraesCS1D02G402400.1	Chromosome 1D: 467,629,070-467,629,627 forward strand	1	1		11		4.3207	20885.7	185	2	nucleus
CML42	TaCML42-A			TaCML42-A	TraesCS5A02G467800.1	Chromosome 5A: 645,493,888-645,494,777 forward strand	1	1	YES	1	YES	4.6495	20432.2	199	1	cytoplasm
	TaCML42-B			TaCML42-B	TraesCS5B02G480300.1	Chromosome 5B: 652,822,035-652,822,997 forward strand	1	1		1		4.685	20812.5	203	1	cytoplasm
	TaCML42-D			TaCML42-D	TraesCS5D02G481000.1	Chromosome 5D: 519,179,699-519,180,629 forward strand	1	1		1		4.6719	20453.1	199	1	cytoplasm
CML43	TaCML43-A	TaCML43-1-A		TaCML43-1-A	TraesCS1A02G435100.1	Chromosome 1A: 585,690,525-585,691,316 forward strand	1	1	NO	11	YES	4.2439	19370.2	175	2	chloroplast
		TaCML43-2-A		TaCML43-2-A	TraesCS1A02G435200.1	Chromosome 1A: 585,743,068-585,743,794 forward strand	1	1		11		4.2702	20844.2	186	2	cytoplasm
	TaCML43-B	TaCML43-1-B		TaCML43-1-B	TraesCS1B02G470900.1	Chromosome 1B: 679,174,332-679,175,169 forward strand	1	1		11		4.3434	20897.3	186	2	cytoplasm
		TaCML43-2-B		TaCML43-2-B	TraesCS1B02G471000.1	Chromosome 1B: 679,249,819-679,250,609 forward strand	1	1		11		4.2635	21045.4	186	2	extracellular matrix
	TaCML43-D			TaCML43-D	TraesCS1D02G444200.1	Chromosome 1D: 487,614,714-487,624,759 forward strand	2	2		11		4.4292	21886.3	193	2	plasma membrane
CML44	TaCML44-A	TaCML44-1-A		TaCML44-1-A	TraesCS3A02G492700.1	Chromosome 3A: 719,387,115-719,387,561 forward strand	1	1	NO	1111	NO	4.1139	16489.7	148	4	cytoplasm
		TaCML44-2-A		TaCML44-2-A	TraesCS3A02G492800.1	Chromosome 3A: 719,483,115-719,483,561 forward strand	1	1		12111		4.1477	16255.4	148	4	cytoplasm
	TaCML44-B	TaCML44-1-B		TaCML44-1-B	TraesCS3B02G554000.1	Chromosome 3B: 788,106,887-788,107,350 forward strand	1	1		11		4.3059	13241.7	122	2	cytoplasm
		TaCML44-2-B		TaCML44-2-B	TraesCS3B02G554100.1	Chromosome 3B: 788,138,799-788,153,828 forward strand	2	2		111		4.1334	17078.1	155	3	cytoplasm
	TaCML44-D	TaCML44-1-D		TaCML44-1-D	TraesCS3D02G500200.1	Chromosome 3D: 589,580,138-589,580,584 forward strand	1	1		1111		4.203	16382.4	148	4	cytoplasm
		TaCML44-2-D		TaCML44-2-D	TraesCS3D02G500300.1	Chromosome 3D: 589,607,809-589,608,465 forward strand	1	1		1111		4.2595	16475.6	148	4	cytoplasm
CML45	TaCML45-A			TaCML45-A	TraesCS3A02G298100.1	Chromosome 3A: 532,488,254-532,488,691 forward strand	1	1	YES	11121	NO	4.0291	15893.1	145	4	cytoplasm
	TaCML45-B	TaCML45-1-B		TaCML45-1-B	TraesCS3B02G338400.1	Chromosome 3B: 544,921,860-544,922,297 reverse strand	1	1		11121		4.0462	16097.4	145	4	cytoplasm
		TaCML45-2-B		TaCML45-2-B	TraesCS3B02G338600.1	Chromosome 3B: 545,008,333-545,008,942 reverse strand	1	1		11121		4.1546	16134.4	145	4	cytoplasm
	TaCML45-D	TaCML45-1-D		TaCML45-1-D	TraesCS3D02G303800.1	Chromosome 3D: 418,410,444-418,410,776 reverse strand	1	1		11		4.222	12065.7	110	2	cytoplasm
		TaCML45-2-D		TaCML45-2-D	TraesCS3D02G304000.1	Chromosome 3D: 418,482,279-418,482,626 reverse strand	1	1		1121		4.0572	12731.6	115	3	cytoplasm
		TaCML45-3-D		TaCML45-3-D	TraesCS3D02G304100.1	Chromosome 3D: 418,705,182-418,705,619 reverse strand	1	1		11121		4.1313	16098.4	145	4	cytoplasm
CML46	TaCML46-A	TaCML46-1-A		TaCML46-1-A	TraesCS3A02G492200.1	Chromosome 3A: 719,336,556-719,337,429 reverse strand	1	1	NO	1111	NO	4.0275	16330.4	152	4	cytoplasm
		TaCML46-2-A		TaCML46-2-A	TraesCS3A02G492400.1	Chromosome 3A: 719,349,609-719,350,064 reverse strand	1	1		1111		3.8594	16094	151	4	cytoplasm
		TaCML46-3-A		TaCML46-3-A	TraesCS3A02G492500.1	Chromosome 3A: 719,353,611-719,354,069 reverse strand	1	1		1111		3.9739	16303.4	152	4	cytoplasm
		TaCML46-4-A		TaCML46-4-A	TraesCS3A02G492600.1	Chromosome 3A: 719,360,337-719,360,792 reverse strand	1	1		1111		3.9485	16198.1	151	4	cytoplasm
	TaCML46-B	TaCML46-1-B		TaCML46-1-B	TraesCS3B02G552700.1	Chromosome 3B: 787,472,556-787,473,011 forward strand	1	1		1111		4.0866	16244.4	151	4	cytoplasm
		TaCML46-2-B		TaCML46-2-B	TraesCS3B02G553500.1	Chromosome 3B: 787,990,137-787,990,863 forward strand	1	1		1111		3.9421	16279.4	151	4	cytoplasm
		TaCML46-3-B		TaCML46-3-B	TraesCS3B02G553700.1	Chromosome 3B: 788,055,250-788,055,411 reverse strand	1	1		1		4.491	5652.59	53	1	cytoplasm
		TaCML46-4-B		TaCML46-4-B	TraesCS3B02G553800.1	Chromosome 3B: 788,058,123-788,058,587 reverse strand	1	1		1111		3.9739	16555.6	154	4	cytoplasm
		TaCML46-5-B		TaCML46-5-B	TraesCS3B02G553900.1	Chromosome 3B: 788,072,828-788,073,684 reverse strand	1	1		1111		4.0357	16297.4	152	4	cytoplasm
	TaCML46-D	TaCML46-1-D		TaCML46-1-D	TraesCS3D02G499700.1	Chromosome 3D: 589,417,106-589,417,854 reverse strand	1	1		1111		3.9421	16094	151	4	cytoplasm
		TaCML46-2-D		TaCML46-2-D	TraesCS3D02G499800.1	Chromosome 3D: 589,432,322-589,432,785 reverse strand	2	2		1111		4.0497	15131	142	4	cytoplasm
		TaCML46-3-D		TaCML46-3-D	TraesCS3D02G499900.1	Chromosome 3D: 589,492,713-589,493,168 reverse strand	1	1		1111		4.1615	16175.4	151	4	cytoplasm
		TaCML46-4-D		TaCML46-4-D	TraesCS3D02G500000.1	Chromosome 3D: 589,505,519-589,505,977 reverse strand	1	1		1111		3.9421	16320.4	152	4	cytoplasm
		TaCML46-5-D		TaCML46-5-D	TraesCS3D02G500100.1	Chromosome 3D: 589,572,386-589,572,841 reverse strand	1	1		1111		4.0357	16217.1	151	4	cytoplasm
CML47	TaCML47-A			TaCML47-A	TraesCS3A02G298000.1	Chromosome 3A: 532,487,297-532,487,725 reverse strand	1	1	YES	12111	YES	4.0736	15326	142	4	cytoplasm
	TaCML47-D			TaCML47-D	TraesCS3D02G304200.1	Chromosome 3D: 418,706,118-418,706,588 forward strand	1	1		12111		4.3819	16831.7	156	4	cytoplasm
CML48	TaCML48-A			TaCML48-A	TraesCS5A02G153400.1	Chromosome 5A: 330,964,051-330,964,542 forward strand	1	1	YES	1211	YES	4.0275	17065.1	163	3	cytoplasm
	TaCML48-B			TaCML48-B	TraesCS5B02G152400.1	Chromosome 5B: 281,644,236-281,644,841 reverse strand	1	1		1211		4.3032	21186.7	201	3	cytoplasm
	TaCML48-D			TaCML48-D	TraesCS5D02G158700.1	Chromosome 5D: 246,766,028-246,766,861 forward strand	1	1		1211		4.2714	21388	202	3	cytoplasm
CML49	TaCML49-A	TaCML49-1-A		TaCML49-1-A	TraesCS4A02G181500.1	Chromosome 4A: 456,336,315-456,336,770 forward strand	1	1	YES	12161	YES	3.8581	16005.9	151	3	cytoplasm
		TaCML49-2-A		TaCML49-2-A	TraesCS4A02G182200.1	Chromosome 4A: 457,568,298-457,568,773 forward strand	1	1		12161		3.8581	16036	151	3	cytoplasm
	TaCML49-B			TaCML49-B	TraesCS4B02G136200.1	Chromosome 4B: 179,751,148-179,751,603 forward strand	1	1		12161		4.0876	16069.1	151	3	cytoplasm
	TaCML49-D			TaCML49-D	TraesCS4D02G131000.1	Chromosome 4D: 117,662,592-117,663,047 reverse strand	1	1		12161		3.9177	16103.1	151	3	cytoplasm
CML50	TaCML50-A			TaCML50-A	TraesCS4A02G181400.1	Chromosome 4A: 456,293,970-456,294,410 forward strand	1	1	NO	12161	NO	4.2316	15970	146	3	cytoplasm
	TaCML50-B			TaCML50-B	TraesCS4B02G136300.1	Chromosome 4B: 179,842,129-179,842,566 reverse strand	2	2		161		4.836	10432.8	94	2	cytoplasm
	TaCML50-D			TaCML50-D	TraesCS4D02G131100.1	Chromosome 4D: 117,705,739-117,706,475 reverse strand	1	1		12161		4.2313	16540.6	152	3	cytoplasm
CML51	TaCML51-A	TaCML51-1-A		TaCML51-1-A	TraesCS7A02G516700.1	Chromosome 7A: 701,427,826-701,428,284 reverse strand	1	1	NO	12161	NO	4.1588	16565.6	152	3	cytoplasm
		TaCML51-2-A		TaCML51-2-A	TraesCS7A02G516800.1	Chromosome 7A: 701,458,698-701,459,346 reverse strand	1	1		12161		4.2577	16001.1	145	3	cytoplasm
		TaCML51-3-A		TaCML51-3-A	TraesCS7A02G516900.1	Chromosome 7A: 701,461,957-701,462,696 reverse strand	1	1		1211		4.2224	16436.3	151	3	cytoplasm
	TaCML51-B	TaCML51-1-B		TaCML51-1-B	TraesCS7B02G433000.1	Chromosome 7B: 700,681,699-700,682,136 reverse strand	1	1		12161		4.0799	15709.5	145	3	cytoplasm
		TaCML51-2-B		TaCML51-2-B	TraesCS7B02G433100.1	Chromosome 7B: 700,723,840-700,724,301 reverse strand	1	1		12161		4.1583	16528.4	153	3	cytoplasm
		TaCML51-3-B		TaCML51-3-B	TraesCS7B02G433200.1	Chromosome 7B: 700,735,737-700,736,174 reverse strand	2	2		161		4.2999	10235.6	93	2	cytoplasm
	TaCML51-D	TaCML51-1-D		TaCML51-1-D	TraesCS7D02G506900.1	Chromosome 7D: 611,441,716-611,442,174 reverse strand	1	1		12161		4.0747	16550.5	152	3	cytoplasm
		TaCML51-2-D		TaCML51-2-D	TraesCS7D02G507000.1	Chromosome 7D: 611,444,583-611,445,238 reverse strand	1	1		12161		4.1964	16958.9	155	3	cytoplasm
		TaCML51-3-D		TaCML51-3-D	TraesCS7D02G507100.1	Chromosome 7D: 611,467,415-611,468,256 reverse strand	1	1		12161		5.1256	22240.2	202	3	cytoplasm
CML52	TaCML52-A			TaCML52-A	TraesCS3A02G300500.1	Chromosome 3A: 534,478,011-534,478,957 forward strand	1	1	NO	121	YES	4.8074	21821.2	200	2	cytoplasm
	TaCML52-B			TaCML52-B	TraesCS3B02G336000.1	Chromosome 3B: 542,493,397-542,494,031 reverse strand	2	2		121		6.86	20448.6	195	2	periplasm
	TaCML52-D			TaCML52-D	TraesCS3D02G301300.1	Chromosome 3D: 415,661,100-415,662,082 reverse strand	1	1		121		4.7347	22465.9	209	2	cytoplasm
CML53	TaCML53-D			TaCML53-D	TraesCS7D02G014100.1	Chromosome 7D: 6,352,813-6,353,779 reverse strand	1	1	Null	121	NULL	4.7295	22445.8	209	2	cytoplasm
CML54	TaCML54-A			TaCML54-A	TraesCS5A02G404700.1	Chromosome 5A: 596,486,672-596,487,232 reverse strand	1	1	YES	11	NO	6.4806	20135.4	186	2	cytoplasm
	TaCML54-B			TaCML54-B	TraesCS5B02G409600.1	Chromosome 5B: 584,866,749-584,867,309 reverse strand	1	1		121		6.4806	19991.3	186	2	cytoplasm
	TaCML54-D			TaCML54-D	TraesCS5D02G414800.1	Chromosome 5D: 477,296,285-477,297,090 reverse strand	1	1		121		6.4806	20021.3	186	2	cytoplasm
CML55	TaCML55-A			TaCML55-A	TraesCS2A02G368600.1	Chromosome 2A: 611,954,551-611,957,489 reverse strand	6	6	YES	311	YES	4.6222	31904.2	290	2	nucleus
	TaCML55-B			TaCML55-B	TraesCS2B02G385800.1	Chromosome 2B: 549,192,042-549,194,821 reverse strand	6	6		311		8.3694	39942.6	361	2	nucleus
	TaCML55-D			TaCML55-D	TraesCS2D02G365400.1	Chromosome 2D: 470,224,773-470,227,701 reverse strand	6	6		311		4.7738	31809.1	289	2	extracellular matrix
CML56	TaCML56-B			TaCML56-B	TraesCS3B02G338200.1	Chromosome 3B: 544,818,884-544,819,617 reverse strand	3	3	Null	11	NULL	5.1452	13609.6	126	2	cytoplasm
CML57	TaCML57-A			TaCML57-A	TraesCS7A02G435500.1	Chromosome 7A: 628,963,840-628,964,682 forward strand	1	1	NO	1211	YES	3.7526	17415.6	167	3	cytoplasm
	TaCML57-B			TaCML57-B	TraesCS7B02G335200.1	Chromosome 7B: 590,156,476-590,157,232 forward strand	1	1		1211		3.7526	17726	170	3	cytoplasm
	TaCML57-D			TaCML57-D	TraesCS7D02G426200.1	Chromosome 7D: 546,241,318-546,241,858 forward strand	2	2		1211		3.7038	16717.9	162	3	cytoplasm
CML58	TaCML58-A			TaCML58-A	TraesCS3A02G315400.1	Chromosome 3A: 556,458,953-556,459,288 forward strand	1	1	YES	1	YES	4.4202	12561.4	111	1	cytoplasm
	TaCML58-B			TaCML58-B	TraesCS3B02G351500.1	Chromosome 3B: 561,540,901-561,541,236 reverse strand	1	1		1		4.2346	12478.3	111	1	cytoplasm
	TaCML58-D			TaCML58-D	TraesCS3D02G316100.1	Chromosome 3D: 429,598,773-429,599,108 reverse strand	1	1		1		4.3239	12564.4	111	1	cytoplasm
CML59	TaCML59-A			TaCML59-A	TraesCS7A02G450400.1	Chromosome 7A: 644,104,233-644,104,920 reverse strand	1	1	YES	1	YES	4.0888	13799.7	125	1	cytoplasm
	TaCML59-B			TaCML59-B	TraesCS7B02G350200.1	Chromosome 7B: 607,529,611-607,530,000 reverse strand	1	1		1		3.9268	14195	129	1	cytoplasm
	TaCML59-D			TaCML59-D	TraesCS7D02G439800.1	Chromosome 7D: 559,393,669-559,394,343 reverse strand	1	1		1		4.1756	14875.8	134	1	cytoplasm
CML60	TaCML60-A			TaCML60-A	TraesCS6A02G065900.1	Chromosome 6A: 35,254,826-35,255,863 forward strand	1	1	YES	81	NO	3.8932	12783.5	125	1	cytoplasm
	TaCML60-B			TaCML60-B	TraesCS6B02G088900.1	Chromosome 6B: 64,449,152-64,449,774 forward strand	1	1		81		3.7785	12855.5	125	1	cytoplasm
	TaCML60-U			TaCML60-U	TraesCSU02G118100.1	Chromosome Un: 101,790,851-101,791,591 reverse strand	1	1		1		3.8332	12829.5	126	1	cytoplasm
CML61	TaCML61-A			TaCML61-A	TraesCS2A02G435000.1	Chromosome 2A: 686,998,951-687,000,520 forward strand	4	4	YES	1	YES	7.2445	19365.5	172	1	cytoplasm
	TaCML61-B		TaCML61.1-B	TaCML61.1-B	TraesCS2B02G458100.1	Chromosome 2B: 652,614,687-652,617,038 forward strand	4	4		1		7.2445	19393.6	172	1	cytoplasm
			TaCML61.2-B	TaCML61.2-B	TraesCS2B02G458100.2	Chromosome 2B: 652,614,687-652,617,038 forward strand	4	4		1		7.244	20127.4	179	1	cytoplasm
	TaCML61-D			TaCML61-D	TraesCS2D02G435000.1	Chromosome 2D: 545,937,573-545,939,217 forward strand	4	4		1		7.2445	19365.5	172	1	cytoplasm
CML62	TaCML62-A			TaCML62-A	TraesCS1A02G109600.1	Chromosome 1A: 108,774,424-108,775,742 reverse strand	4	4	NO	12111	YES	5.5297	26918.5	231	4	nucleus
	TaCML62-B			TaCML62-B	TraesCS1B02G109100.1	Chromosome 1B: 121,009,729-121,011,119 reverse strand	5	4		12111		5.5054	26943.4	231	4	nucleus
	TaCML62-D			TaCML62-D	TraesCS1D02G091300.1	Chromosome 1D: 77,391,596-77,392,942 reverse strand	5	4		12111		5.5078	26913.3	231	4	nucleus
CML63	TaCML63-A			TaCML63-A	TraesCS6A02G160600.1	Chromosome 6A: 155,224,219-155,226,509 forward strand	4	4	NO	1211	YES	4.3847	29223.1	254	3	cytoplasm
	TaCML63-B			TaCML63-B	TraesCS6B02G190700.1	Chromosome 6B: 223,569,582-223,573,448 reverse strand	5	4		1211		4.2664	25945.2	226	3	cytoplasm
	TaCML63-D			TaCML63-D	TraesCS6D02G152100.1	Chromosome 6D: 125,245,149-125,248,807 reverse strand	5	4		1211		4.2664	25946.1	226	3	cytoplasm
CML64	TaCML64-A			TaCML64-A	TraesCS7A02G382000.1	Chromosome 7A: 556,504,733-556,507,158 reverse strand	5	4	YES	1111	NO	4.3706	25421.8	223	4	cytoplasm
	TaCML64-B			TaCML64-B	TraesCS7B02G284500.1	Chromosome 7B: 518,386,986-518,389,658 reverse strand	5	4		12111		4.3426	25633	224	4	cytoplasm
	TaCML64-D			TaCML64-D	TraesCS7D02G378500.1	Chromosome 7D: 489,719,879-489,722,886 reverse strand	5	4		12111		4.3861	25670	224	4	cytoplasm
CML65	TaCML65-A			TaCML65-A	TraesCS6A02G231100.1	Chromosome 6A: 435,774,416-435,779,509 reverse strand	9	8	NO	117681	YES	6.0863	52300.5	465	3	cytoplasm
	TaCML65-B			TaCML65-B	TraesCS6B02G250200.1	Chromosome 6B: 449,766,249-449,771,174 forward strand	9	8		117681		5.9419	52274.5	465	3	cytoplasm
	TaCML65-D			TaCML65-D	TraesCS6D02G204000.1	Chromosome 6D: 289,213,101-289,217,976 forward strand	8	8		117681		5.9025	52195.4	465	3	cytoplasm
CML66	TaCML66-A			TaCML66-A	TraesCS2A02G357500.1	Chromosome 2A: 602,114,469-602,118,520 forward strand	8	8	NO	117681	NO	8.4592	51762.2	466	3	mitochondria
	TaCML66-B		TaCML66.1-B	TaCML66.1-B	TraesCS2B02G376700.1	Chromosome 2B: 539,647,225-539,651,435 forward strand	9	7		77681		9.6264	38280.1	337	1	mitochondria
			TaCML66.2-B	TaCML66.2-B	TraesCS2B02G376700.2	Chromosome 2B: 539,647,225-539,651,435 forward strand	8	5		77681		6.837	28094	246	1	cytoplasm
			TaCML66.3-B	TaCML66.3-B	TraesCS2B02G376700.3	Chromosome 2B: 539,649,477-539,651,435 forward strand	5	5		77681		7.6206	27772.7	243	1	cytoplasm
	TaCML66-D			TaCML66-D	TraesCS2D02G356300.1	Chromosome 2D: 458,714,573-458,720,725 forward strand	8	8		117681		8.024	52166.6	469	3	cytoplasm
CML67	TaCML67-A			TaCML67-A	TraesCS1A02G238500.1	Chromosome 1A: 425,065,648-425,067,383 forward strand	4	4	Null	1	NULL	9.0115	9933.48	83	1	nucleus
CML68	TaCML68-A			TaCML68-A	TraesCS2A02G233900.1	Chromosome 2A: 279,138,826-279,139,859 forward strand	4	4	Null	1	NULL	7.846	9990.49	83	1	nucleus
CML69	TaCML69-A			TaCML69-A	TraesCS5A02G269000.1	Chromosome 5A: 479,908,442-479,911,830 reverse strand	6	6	YES	11	YES	4.2707	20050.7	175	2	cytoplasm
	TaCML69-B			TaCML69-B	TraesCS5B02G269200.1	Chromosome 5B: 455,168,647-455,173,024 reverse strand	6	6		11		4.2707	20088.2	175	2	cytoplasm
	TaCML69-D			TaCML69-D	TraesCS5D02G277000.1	Chromosome 5D: 379,266,535-379,271,949 reverse strand	6	6		11		4.384	20060.8	175	2	cytoplasm
CML70	TaCML70-A			TaCML70-A	TraesCS6A02G368000.1	Chromosome 6A: 594,532,146-594,534,486 reverse strand	6	6	YES	11	YES	4.2707	19928.6	175	2	cytoplasm
	TaCML70-B			TaCML70-B	TraesCS6B02G403400.1	Chromosome 6B: 679,240,796-679,243,736 forward strand	6	6		11		4.2707	19972.6	175	2	cytoplasm
	TaCML70-D			TaCML70-D	TraesCS6D02G350800.1	Chromosome 6D: 448,353,880-448,356,718 forward strand	6	6		11		4.2707	19972.6	175	2	cytoplasm
CML71	TaCML71-A			TaCML71-A	TraesCS6A02G170400.1	Chromosome 6A: 180,920,043-180,925,122 forward strand	11	11	YES	4771119	NO	4.9476	61970.8	537	3	cytoplasm
	TaCML71-B		TaCML71.1-B	TaCML71.1-B	TraesCS6B02G198600.1	Chromosome 6B: 237,696,299-237,700,692 forward strand	11	11		4771119		5.0055	61855.6	536	3	cytoplasm
			TaCML71.2-B	TaCML71.2-B	TraesCS6B02G198600.2	Chromosome 6B: 237,696,299-237,700,692 forward strand	11	11		477119		4.9712	56627.8	495	2	cytoplasm
	TaCML71-D		TaCML71.1-D	TaCML71.1-D	TraesCS6D02G160100.1	Chromosome 6D: 138,359,272-138,364,291 forward strand	11	11		4771119		5.0055	61841.6	536	3	cytoplasm
			TaCML71.2-D	TaCML71.2-D	TraesCS6D02G160100.2	Chromosome 6D: 138,359,272-138,364,291 forward strand	11	11		477119		4.9712	56613.7	495	2	cytoplasm
CML72	TaCML72-A			TaCML72-A	TraesCS1A02G153900.1	Chromosome 1A: 267,794,536-267,804,564 forward strand	13	12	NO	7171119	YES	4.6476	61989.3	541	4	cytoplasm
	TaCML72-B			TaCML72-B	TraesCS1B02G171200.1	Chromosome 1B: 304,510,224-304,519,702 reverse strand	14	12		7171119		4.6476	62005.3	541	4	cytoplasm
	TaCML72-D			TaCML72-D	TraesCS1D02G152300.1	Chromosome 1D: 211,950,397-211,960,383 forward strand	14	12		7171119		4.6476	61975.3	541	4	cytoplasm
CML73	TaCML73-A	TaCML73-1-A		TaCML73-1-A	TraesCS5A02G262100.1	Chromosome 5A: 475,596,526-475,597,202 forward strand	1	1	YES	11	NO	4.1819	15038	138	2	cytoplasm
		TaCML73-2-A		TaCML73-2-A	TraesCS5A02G262200.1	Chromosome 5A: 475,599,380-475,600,112 forward strand	1	1		11		4.1165	14899.7	138	2	cytoplasm
		TaCML73-3-A		TaCML73-3-A	TraesCS5A02G262400.1	Chromosome 5A: 475,632,850-475,633,263 forward strand	1	1		11		4.1732	15111	137	2	cytoplasm
	TaCML73-B	TaCML73-1-B		TaCML73-1-B	TraesCS5B02G260200.1	Chromosome 5B: 442,821,771-442,822,446 forward strand	1	1		11		4.2491	15186.2	138	2	cytoplasm
		TaCML73-2-B		TaCML73-2-B	TraesCS5B02G260400.1	Chromosome 5B: 442,851,128-442,851,427 forward strand	1	1		11		4.0901	10944.1	99	2	cytoplasm
		TaCML73-3-B		TaCML73-3-B	TraesCS5B02G260800.1	Chromosome 5B: 445,193,981-445,194,394 forward strand	1	1		11		4.2419	15183.1	137	2	cytoplasm
	TaCML73-D	TaCML73-1-D		TaCML73-1-D	TraesCS5D02G269400.1	Chromosome 5D: 372,454,209-372,454,919 forward strand	1	1		11		4.204	15094	138	2	cytoplasm
		TaCML73-2-D		TaCML73-2-D	TraesCS5D02G269500.1	Chromosome 5D: 372,507,985-372,508,269 forward strand	1	1		1		4.3529	10284.7	94	1	cytoplasm
		TaCML73-3-D		TaCML73-3-D	TraesCS5D02G270000.1	Chromosome 5D: 373,774,151-373,774,564 forward strand	1	1		11		4.2419	15153.1	137	2	cytoplasm
CML74	TaCML74-A			TaCML74-A	TraesCS5A02G453900.1	Chromosome 5A: 635,331,237-635,332,223 reverse strand	1	1	YES	11	YES	4.0956	16779.6	159	2	cytoplasm
	TaCML74-B			TaCML74-B	TraesCS5B02G462600.1	Chromosome 5B: 638,124,261-638,125,047 reverse strand	1	1		11		4.1019	16729.6	159	2	cytoplasm
	TaCML74-D			TaCML74-D	TraesCS5D02G464500.1	Chromosome 5D: 507,763,060-507,763,902 reverse strand	1	1		11		4.1902	16758.7	159	2	cytoplasm
CML75	TaCML75-A			TaCML75-A	TraesCS2A02G420000.1	Chromosome 2A: 676,159,336-676,164,427 reverse strand	5	5	NO	17787	NO	4.5823	40921.4	376	1	cytoplasm
	TaCML75-B			TaCML75-B	TraesCS2B02G439100.1	Chromosome 2B: 631,330,816-631,337,388 reverse strand	5	5		17787		4.7289	41106.6	376	1	cytoplasm
	TaCML75-D			TaCML75-D	TraesCS2D02G417100.2	Chromosome 2D: 531,473,584-531,476,093 reverse strand	4	4		1778		5.0129	33127.6	300	1	cytoplasm
CML76	TaCML76-A		TaCML76.1-A	TaCML76.1-A	TraesCS4A02G080600.1	Chromosome 4A: 83,321,027-83,326,020 reverse strand	5	5	NO	17787	YES	4.4835	33204.6	309	1	cytoplasm
			TaCML76.2-A	TaCML76.2-A	TraesCS4A02G080600.2	Chromosome 4A: 83,320,970-83,326,020 reverse strand	6	5		17787		4.5133	42602.9	398	1	cytoplasm
	TaCML76-B		TaCML76.1-B	TaCML76.1-B	TraesCS4B02G223400.1	Chromosome 4B: 467,908,832-467,912,924 forward strand	5	5		17787		4.631	42333.7	396	1	cytoplasm
			TaCML76.2-B	TaCML76.2-B	TraesCS4B02G223400.2	Chromosome 4B: 467,908,832-467,912,924 forward strand	6	6		17787		4.9599	45061.9	420	1	cytoplasm
	TaCML76-D			TaCML76-D	TraesCS4D02G223700.1	Chromosome 4D: 380,455,312-380,459,539 forward strand	6	5		17787		4.5395	42532.8	397	1	cytoplasm
CML77	TaCML77-A			TaCML77-A	TraesCS5A02G498300.1	Chromosome 5A: 665,603,398-665,606,264 forward strand	10	10	YES	111	YES	4.762	19141.9	169	3	outermembrane
	TaCML77-B		TaCML77.1-B	TaCML77.1-B	TraesCS4B02G326100.1	Chromosome 4B: 617,286,146-617,289,031 forward strand	10	10		111		4.762	19172	169	3	extracellular matrix
			TaCML77.2-B	TaCML77.2-B	TraesCS4B02G326100.2	Chromosome 4B: 617,286,146-617,289,206 forward strand	10	10		111		4.4437	19277	170	3	outermembrane
	TaCML77-D			TaCML77-D	TraesCS4D02G323000.1	Chromosome 4D: 484,680,924-484,683,807 forward strand	10	10		111		4.9326	18954.7	168	3	outermembrane
CML78	TaCML78-A			TaCML78-A	TraesCS5A02G136100.1	Chromosome 5A: 307,346,181-307,351,019 forward strand	5	5	NO	44411	YES	5.3313	34145.8	333	2	extracellular matrix
	TaCML78-B			TaCML78-B	TraesCS5B02G135100.1	Chromosome 5B: 254,569,747-254,572,997 forward strand	6	6		44411		5.3313	31391.9	303	2	extracellular matrix
	TaCML78-D			TaCML78-D	TraesCS5D02G142800.1	Chromosome 5D: 228,773,455-228,776,961 forward strand	5	5		44411		5.3313	34084.7	332	2	extracellular matrix
CML79	TaCML79-A			TaCML79-A	TraesCS4A02G186100.1	Chromosome 4A: 465,326,992-465,335,891 forward strand	6	5	NO	444411	YES	6.2486	33835.6	325	2	extracellular matrix
	TaCML79-B			TaCML79-B	TraesCS4B02G132800.1	Chromosome 4B: 172,520,681-172,524,218 reverse strand	5	5		444411		6.7094	34018.8	328	2	extracellular matrix
	TaCML79-D			TaCML79-D	TraesCS4D02G127600.1	Chromosome 4D: 111,946,915-111,950,375 reverse strand	6	6		444411		6.7092	33825.6	323	2	extracellular matrix
CML80	TaCML80-A			TaCML80-A	TraesCS7A02G134000.1	Chromosome 7A: 85,901,227-85,903,354 reverse strand	5	5	YES	411	NO	6.0036	27870.9	257	2	outermembrane
	TaCML80-B			TaCML80-B	TraesCS7B02G035100.1	Chromosome 7B: 34,310,417-34,312,364 reverse strand	5	5		4411		5.2747	28967	271	2	extracellular matrix
	TaCML80-D			TaCML80-D	TraesCS7D02G133400.1	Chromosome 7D: 84,595,598-84,597,473 reverse strand	5	5		4411		6.2909	28004	159	2	extracellular matrix
CML81	TaCML81-A			TaCML81-A	TraesCS7A02G553100.1	Chromosome 7A: 725,927,237-725,936,221 reverse strand	13	13	NO	17444443114555833333336666666	NO	5.2405	139111	1294	3	periplasm
	TaCML81-B		TaCML81.1-B	TaCML81.1-B	TraesCS7B02G476800.1	Chromosome 7B: 732,649,744-732,657,270 reverse strand	13	13		43114555333333366666		4.7535	98181.9	896	2	nucleus
			TaCML81.2-B	TaCML81.2-B	TraesCS7B02G476800.2	Chromosome 7B: 732,649,662-732,658,654 reverse strand	14	14		1744444431145553333333666666		5.2407	137447	1279	3	nucleus
			TaCML81.3-B	TaCML81.3-B	TraesCS7B02G476800.3	Chromosome 7B: 732,649,662-732,658,654 reverse strand	13	13		17444444311455533333336666666		5.1958	139625	1299	3	periplasm
	TaCML81-D		TaCML81.1-D	TaCML81.1-D	TraesCS7D02G539600.1	Chromosome 7D: 629,830,220-629,839,191 reverse strand	15	15		17444431145558333333366666		5.1831	130399	1212	3	nucleus
			TaCML81.2-D	TaCML81.2-D	TraesCS7D02G539600.2	Chromosome 7D: 629,830,220-629,839,191 reverse strand	13	13		17444443114555833333336666666		5.2894	138838	1292	3	periplasm
CML82	TaCML82-A		TaCML82.1-A	TaCML82.1-A	TraesCS5A02G497000.1	Chromosome 5A: 664,483,048-664,490,154 reverse strand	13	13	NO	1744444411455366	NO	5.3423	114615	1084	3	extracellular matrix
			TaCML82.2-A	TaCML82.2-A	TraesCS5A02G497000.2	Chromosome 5A: 664,483,048-664,490,154 reverse strand	14	14		174444411455366		5.2684	111279	1051	3	nucleus
	TaCML82-B			TaCML82-B	TraesCS4B02G324500.1	Chromosome 4B: 615,556,773-615,563,195 reverse strand	16	16		174444441455366		5.7237	113846	1077	2	extracellular matrix
	TaCML82-D			TaCML82-D	TraesCS4D02G321600.1	Chromosome 4D: 484,149,604-484,156,045 reverse strand	13	13		1744444411455366		5.5078	115032	1089	3	extracellular matrix
88	248	74	48	321
