# Supplementary material for: Genome-wide identification and expression analysis of calmodulin and calmodulin-like genes in wheat (Triticum aestivum L.)
Source: Plant Signal Behav. 2022 Jan 17;17(1):2013646. doi: 10.1080/15592324.2021.2013646 (PMC8959510; doi:10.1080/15592324.2021.2013646)
Supplement: Supplemental Material [file KPSB_A_2013646_SM9055.zip › Additional file 4 TableS2.xlsx]

## Sheet: Sheet1
Primer name	Forward primer（5’-3’）	Reverse primer（5’-3’）	Product length（bp）
TaCML17	ATCTCCGTCGCCGAGCTCA	CGGTCATCATCTTCTTGAACTC	142
TaCML21	CACGAGTTCCGCCAGATGAT	TCGGGAGCGGTTACACGGA	158
TaCML30	ATGATGATGCTTGCGCCGTGA	CTCACTAATAATGAACGAACAACG	95
TaCML50	AGAGGACGACGTGAGGCGAA	CCAGTCTGCTCAGGGTCCGC	125
TaCML59	CATGTCCGACGACGACCTC	TGAGCCTGACCATGAGGACG	101
TaCML75	GAGTTTGTCGAGAGCACGGC	GAAGAGCGGCGGGCAAACAT	103
TaActin	ACAGTGTCTGGATCGGTGGC	GTGGACAATGCCGGGACCAG	104
