# Supplementary material for: Genome-wide identification and expression analysis of calmodulin and calmodulin-like genes in wheat (Triticum aestivum L.)
Source: Plant Signal Behav. 2022 Jan 17;17(1):2013646. doi: 10.1080/15592324.2021.2013646 (PMC8959510; doi:10.1080/15592324.2021.2013646)
Supplement: Supplemental Material [file KPSB_A_2013646_SM9055.zip › Additional file 5 TableS3.xlsx]

## Sheet: Triticum_turgidum(AABB)
TRITD1Av1G211830
TRITD2Av1G220280
TRITD6Av1G195120
TRITD6Av1G148590
TRITD5Av1G145100
TRITD5Av1G149260
TRITD5Av1G149350
TRITD2Av1G046330
TRITD2Av1G251540
TRITD5Av1G224260
TRITD2Av1G052730
TRITD6Av1G087270
TRITD2Av1G215440
TRITD7Av1G039610
TRITD5Av1G158820
TRITD5Av1G239850
TRITD4Av1G146070
TRITD5Av1G104510
TRITD7Av1G203040
TRITD2Av1G246270
TRITD5Av1G130610
TRITD5Av1G158870
TRITD6Av1G137030
TRITD1Av1G154350
TRITD2Av1G106300
TRITD4Av1G221920
TRITD3Av1G193900
TRITD5Av1G172390
TRITD5Av1G158110
TRITD5Av1G208520
TRITD5Av1G149250
TRITD5Av1G160840
TRITD4Av1G060760
TRITD5Av1G105880
TRITD6Av1G063910
TRITD7Av1G205520
TRITD1Av1G046490
TRITD1Av1G154670
TRITD3Av1G097670
TRITD3Av1G206980
TRITD4Av1G064220
TRITD2Av1G025270
TRITD3Av1G090010
TRITD1Av1G185170
TRITD3Av1G267270
TRITD3Av1G140760
TRITD3Av1G271100
TRITD3Av1G271050
TRITD1Av1G220930
TRITD3Av1G195180
TRITD3Av1G266950
TRITD3Av1G195170
TRITD1Av1G227430
TRITD4Av1G143320
TRITD5Av1G202060
TRITD5Av1G026200
TRITD1Av1G227440
TRITD7Av1G165740
TRITD4Av1G146780
TRITD7Av1G039490
TRITD1Av1G185160
TRITD4Av1G250410
TRITD4Av1G142830
TRITD7Av1G012200
TRITD5Av1G188900
TRITD1Av1G127350
TRITD7Av1G266500
TRITD7Av1G266540
TRITD4Av1G068480
TRITD7Av1G266530
TRITD5Av1G229000
TRITD1Av1G072420
TRITD5Av1G106500
TRITD5Av1G114760
TRITD6Av1G183880
TRITD4Av1G142800
TRITD2Av1G027660
TRITD2Av1G210410
TRITD3Av1G271120
TRITD3Av1G008800
TRITD2Bv1G060140
TRITD3Bv1G266230
TRITD3Bv1G261330
TRITD6Bv1G188180
TRITD6Bv1G131040
TRITD5Bv1G138610
TRITD5Bv1G138600
TRITD5Bv1G084730
TRITD5Bv1G135170
TRITD7Bv1G030610
TRITD1Bv1G211620
TRITD3Bv1G261250
TRITD2Bv1G179500
TRITD2Bv1G064390
TRITD6Bv1G072590
TRITD4Bv1G003670
TRITD6Bv1G094870
TRITD3Bv1G120080
TRITD5Bv1G223650
TRITD5Bv1G147230
TRITD4Bv1G185450
TRITD5Bv1G147170
TRITD5Bv1G085810
TRITD4Bv1G057840
TRITD7Bv1G013400
TRITD2Bv1G214110
TRITD7Bv1G156560
TRITD2Bv1G208060
TRITD5Bv1G148130
TRITD6Bv1G129200
TRITD5Bv1G109270
TRITD2Bv1G064490
TRITD4Bv1G059490
TRITD7Bv1G218880
TRITD5Bv1G238750
TRITD5Bv1G152760
TRITD6Bv1G211550
TRITD4Bv1G162360
TRITD4Bv1G115320
TRITD5Bv1G138590
TRITD7Bv1G159670
TRITD2Bv1G032910
TRITD3Bv1G092510
TRITD3Bv1G096250
TRITD4Bv1G111850
TRITD3Bv1G187440
TRITD3Bv1G011780
TRITD3Bv1G261740
TRITD3Bv1G177500
TRITD3Bv1G266250
TRITD2Bv1G174660
TRITD3Bv1G126820
TRITD5Bv1G097680
TRITD5Bv1G228300
TRITD5Bv1G086780
TRITD5Bv1G163260
TRITD6Bv1G173560
TRITD4Bv1G057530
TRITD4Bv1G059430
TRITD5Bv1G197120
TRITD5Bv1G180360
TRITD1Bv1G141430
TRITD7Bv1G183010
TRITD7Bv1G218870
TRITD7Bv1G012890
TRITD1Bv1G122850
TRITD1Bv1G225210
TRITD1Bv1G173390
TRITD1Bv1G173380
TRITD1Bv1G225200
TRITD1Bv1G225220
TRITD0Uv1G077470

## Sheet: Aegilops_tauschii(DD)
AET1Gv20946000
AET1Gv20605100
AET1Gv20354200
AET1Gv20728200
AET2Gv20323500
AET1Gv20223300
AET3Gv21118400
AET2Gv20345500
AET2Gv20345700
AET3Gv21149400
AET2Gv20345600
AET3Gv20510100
AET2Gv20963900
AET5Gv20692000
AET6Gv20165200
AET6Gv20586400
AET5Gv21053000
AET5Gv20570000
AET6Gv20575000
AET5Gv20570100
AET7Gv20680500
AET7Gv20338500
AET7Gv20446800
AET7Gv20267900
AET7Gv20903000
AET4Gv20272700
AET5Gv20557100
AET5Gv20392100
AET6Gv20467200
AET5Gv20614400
AET5Gv20360300
AET5Gv20362100
AET5Gv21145800
AET6Gv20790500
AET7Gv20447700
AET7Gv21081800
AET7Gv21264900
AET7Gv21050800
AET1Gv20584900
AET2Gv20209300
AET2Gv20196300
AET1Gv21026300
AET1Gv21026200
AET2Gv20323600
AET1Gv20504700
AET1Gv20730700
AET1Gv20318700
AET1Gv20988600
AET3Gv21149200
AET3Gv20417700
AET3Gv21149500
AET3Gv20531800
AET3Gv21114200
AET3Gv21149100
AET3Gv20714800
AET3Gv20081400
AET3Gv20430400
AET3Gv21149600
AET2Gv20785500
AET3Gv20081300
AET3Gv21119100
AET5Gv20166900
AET5Gv20364900
AET5Gv21086100
AET5Gv20166700
AET7Gv20110100
AET5Gv20792300
AET4Gv20270000
AET7Gv20654000
AET4Gv20281000
AET4Gv20457100
AET7Gv20786100
AET4Gv20467700
AET7Gv20764700
AET5Gv20365800
AET7Gv20336000
AET6Gv20739500
AET4Gv20280900
AET7Gv21264800
AET3Gv20709800
AET6Gv20906400
AET6Gv20412200
AET4Gv20269100
AET5Gv20933100
AET7Gv20030400
AET4Gv20478300
AET7Gv20935400
AET7Gv20923700
