# Supplementary material for: Genome-wide identification and expression analysis of calmodulin and calmodulin-like genes in wheat (Triticum aestivum L.)
Source: Plant Signal Behav. 2022 Jan 17;17(1):2013646. doi: 10.1080/15592324.2021.2013646 (PMC8959510; doi:10.1080/15592324.2021.2013646)
Supplement: Supplemental Material [file KPSB_A_2013646_SM9055.zip › Additional file 6 TableS4.xlsx]

## Sheet: Sheet1
Gene name	Gene ID in T. aestivum	Orthologous genes in T. turgidum	Orthologous genes in Ae. Tauschii
TaCaM1-A	TraesCS3A02G184500	TRITD3Av1G090010,TRITD3Bv1G092510	AET3Gv20417700
TaCaM1-B	TraesCS3B02G214400	TRITD3Av1G090010,TRITD3Bv1G092510	AET3Gv20417700
TaCaM1-D	TraesCS3D02G188600	TRITD3Av1G090010,TRITD3Bv1G092510	AET3Gv20417700
TaCaM2-A	TraesCS3A02G191900	TRITD3Av1G097670,TRITD3Bv1G096250	AET3Gv20430400
TaCaM2-B	TraesCS3B02G219900	TRITD3Av1G097670,TRITD3Bv1G096250	AET3Gv20430400
TaCaM2-D	TraesCS3D02G194500	TRITD3Av1G097670,TRITD3Bv1G096250	AET3Gv20430400
TaCaM3-A	TraesCS2A02G098100	TRITD4Av1G064220,TRITD4Bv1G111850	AET4Gv20467700
TaCaM3-B	TraesCS2B02G113800	TRITD4Av1G064220,TRITD4Bv1G111850	AET4Gv20467700
TaCaM3-D	TraesCS2D02G097500	TRITD4Av1G064220,TRITD4Bv1G111850	AET4Gv20467700
TaCaM4-A	TraesCS4A02G126700	TRITD4Av1G064220,TRITD4Bv1G111850	AET4Gv20467700
TaCaM4-B	TraesCS4B02G178200	TRITD4Av1G064220,TRITD4Bv1G111850	AET4Gv20467700
TaCaM4-D	TraesCS4D02G179800	TRITD4Av1G064220,TRITD4Bv1G111850	AET4Gv20467700
TaCaM5-A	TraesCS1A02G308800	TRITD1Av1G185170,TRITD1Bv1G173390	AET1Gv20730700
TaCaM5-B	TraesCS1B02G319400	TRITD1Av1G185170,TRITD1Bv1G173390,TRITD3Bv1G187440	AET1Gv20730700
TaCaM5-D	TraesCS1D02G308100	TRITD1Av1G185170,TRITD1Bv1G173390,TRITD3Av1G206980,TRITD3Bv1G187440	AET1Gv20730700
TaCaM6-A	TraesCS3A02G335000	TRITD3Av1G206980,TRITD3Bv1G187440	AET1Gv20730700
TaCaM6-B	TraesCS3B02G365900	TRITD3Av1G206980,TRITD3Bv1G187440	AET1Gv20730700
TaCaM6-D	TraesCS3D02G328300	TRITD3Av1G206980,TRITD3Bv1G187440	AET1Gv20730700
TaCML1-A	TraesCS5A02G382800	TRITD5Av1G202060,TRITD5Bv1G197120
TaCML1-B	TraesCS5B02G387200	TRITD5Av1G202060,TRITD5Bv1G197120
TaCML1-D	TraesCS5D02G392200	TRITD5Av1G202060,TRITD5Bv1G197120
TaCML2-A	TraesCS5A02G057100	TRITD5Av1G026200	AET5Gv20166700
TaCML2-B	TraesCS5B02G059900	TRITD5Av1G026200	AET5Gv20166700
TaCML2-D	TraesCS5D02G068000	TRITD5Av1G026200	AET5Gv20166700
TaCML3-A	TraesCS5A02G139700	TRITD5Av1G106500,TRITD5Bv1G086780	AET5Gv20365800
TaCML3-B	TraesCS5B02G137100	TRITD5Av1G106500,TRITD5Bv1G086780	AET5Gv20365800
TaCML3-D	TraesCS5D02G153400	TRITD5Av1G106500,TRITD5Bv1G086780	AET5Gv20365800
TaCML4-B	TraesCS4B02G131100	TRITD4Av1G146780,TRITD4Bv1G057530	AET4Gv20270000
TaCML4-D	TraesCS4D02G126100	TRITD4Av1G146780,TRITD4Bv1G057530	AET4Gv20270000
TaCML5-A	TraesCS7A02G316100		AET7Gv20786100
TaCML5-B	TraesCS7B02G217200		AET7Gv20786100
TaCML5-D	TraesCS7D02G313100		AET7Gv20786100
TaCML6-A	TraesCS1A02G308700	TRITD1Av1G185160,TRITD1Bv1G173380
TaCML6-B	TraesCS1B02G319300	TRITD1Av1G185160,TRITD1Bv1G173380
TaCML6-D	TraesCS1D02G308000	TRITD1Av1G185160,TRITD1Bv1G173380
TaCML7-A	TraesCS1A02G193700	TRITD1Av1G127350,TRITD1Bv1G122850	AET1Gv20504700
TaCML7-B	TraesCS1B02G208700	TRITD1Av1G127350,TRITD1Bv1G122850	AET1Gv20504700
TaCML7-D	TraesCS1D02G197600	TRITD1Av1G127350,TRITD1Bv1G122850	AET1Gv20504700
TaCML8-A	TraesCS1A02G416100	TRITD1Av1G220930	AET1Gv20988600
TaCML8-B	TraesCS1B02G446400	TRITD1Av1G220930	AET1Gv20988600
TaCML9-A	TraesCS3A02G216300	TRITD3Av1G140760,TRITD3Bv1G126820	AET3Gv20531800
TaCML9-B	TraesCS3B02G246100	TRITD3Av1G140760,TRITD3Bv1G126820	AET3Gv20531800
TaCML9-D	TraesCS3D02G217900	TRITD3Av1G140760,TRITD3Bv1G126820	AET3Gv20531800
TaCML10-A	TraesCS2A02G166500	TRITD2Av1G052890,TRITD2Bv1G064550	AET2Gv20346000
TaCML10-B	TraesCS2B02G192400	TRITD2Av1G052890,TRITD2Bv1G064550	AET2Gv20346000
TaCML10-D	TraesCS2D02G173900	TRITD2Av1G052890,TRITD2Bv1G064550	AET2Gv20346000
TaCML11-B	TraesCS7B02G412100		AET7Gv21235900
TaCML11-D	TraesCS7D02G492100		AET7Gv21235900
TaCML12-A	TraesCS7A02G281300		AET7Gv20680500
TaCML12-B	TraesCS7B02G179800		AET7Gv20680500
TaCML12-D	TraesCS7D02G280000		AET7Gv20680500
TaCML13-A	TraesCS6A02G295500	TRITD6Av1G183880,TRITD6Bv1G173560	AET6Gv20739500
TaCML13-B	TraesCS6B02G325600	TRITD6Av1G183880,TRITD6Bv1G173560	AET6Gv20739500
TaCML13-D	TraesCS6D02G276100	TRITD6Av1G183880,TRITD6Bv1G173560	AET6Gv20739500
TaCML14-A	TraesCS3A02G488400	TRITD3Av1G266950,TRITD3Av1G267270,TRITD3Bv1G261740	AET3Gv21114200,AET3Gv21119100
TaCML14-B	TraesCS3B02G536200	TRITD3Av1G266950,TRITD3Av1G267270,TRITD3Bv1G261740	AET3Gv21114200,AET3Gv21119100
TaCML14-D	TraesCS3D02G483200	TRITD3Av1G266950,TRITD3Av1G267270,TRITD3Bv1G261740	AET3Gv21114200,AET3Gv21119100
TaCML15-A	TraesCS1A02G238800	TRITD1Av1G154670,TRITD1Bv1G141430	AET1Gv20584900
TaCML15-B	TraesCS1B02G250900	TRITD1Av1G154670,TRITD1Bv1G141430	AET1Gv20584900
TaCML15-D	TraesCS1D02G239000	TRITD1Av1G154670,TRITD1Bv1G141430	AET1Gv20584900
TaCML16-A	TraesCS1A02G134000	TRITD1Av1G072420	AET1Gv20318700
TaCML16-B	TraesCS1B02G148000	TRITD1Av1G072420	AET1Gv20318700
TaCML16-D	TraesCS1D02G125800	TRITD1Av1G072420	AET1Gv20318700
TaCML17-A	TraesCS3A02G038300	TRITD3Av1G008800,TRITD3Bv1G011780	AET3Gv20081300
TaCML17-B	TraesCS3B02G045500	TRITD3Av1G008800,TRITD3Bv1G011780	AET3Gv20081300
TaCML17-D	TraesCS3D02G041400	TRITD3Av1G008800,TRITD3Bv1G011780	AET3Gv20081300
TaCML18-A	TraesCS5A02G238900	TRITD5Av1G149250,TRITD5Bv1G138590	AET5Gv20569800
TaCML18-B	TraesCS5B02G237500	TRITD5Av1G149250,TRITD5Bv1G138590	AET5Gv20569800
TaCML18-D	TraesCS5D02G246000	TRITD5Av1G149250,TRITD5Bv1G138590	AET5Gv20569800
TaCML19-A	TraesCS4A02G123100	TRITD4Av1G060760,TRITD4Bv1G115320	AET4Gv20478300
TaCML19-B	TraesCS4B02G182900	TRITD4Av1G060760,TRITD4Bv1G115320	AET4Gv20478300
TaCML19-D	TraesCS4D02G182800	TRITD4Av1G060760,TRITD4Bv1G115320	AET4Gv20478300
TaCML20-A	TraesCS1A02G090100	TRITD1Av1G035610,TRITD1Bv1G047620	AET1Gv20241700
TaCML20-B	TraesCS1B02G118200	TRITD1Av1G035610,TRITD1Bv1G047620	AET1Gv20241700
TaCML20-D	TraesCS1D02G098600	TRITD1Av1G035610,TRITD1Bv1G047620	AET1Gv20241700
TaCML21-A	TraesCS2A02G349100	TRITD2Av1G210410,TRITD2Bv1G174660	AET2Gv20785500
TaCML21-B	TraesCS2B02G367500	TRITD2Av1G210410,TRITD2Bv1G174660	AET2Gv20785500
TaCML21-D	TraesCS2D02G347500	TRITD2Av1G210410,TRITD2Bv1G174660	AET2Gv20785500
TaCML22-A	TraesCS4A02G436700	TRITD4Av1G250410,TRITD7Av1G012200	AET7Gv20110100
TaCML23-A	TraesCS7A02G050500	TRITD4Av1G250410,TRITD7Av1G012200	AET7Gv20110100
TaCML23-D	TraesCS7D02G045800	TRITD4Av1G250410,TRITD7Av1G012200	AET7Gv20110100
TaCML24-A	TraesCS7A02G133200	TRITD7Av1G039490,TRITD7Bv1G012890	AET7Gv20336000
TaCML24-B	TraesCS7B02G034000	TRITD7Av1G039490,TRITD7Bv1G012890	AET7Gv20336000
TaCML24-D	TraesCS7D02G132700	TRITD7Av1G039490,TRITD7Bv1G012890	AET7Gv20336000
TaCML25-A	TraesCS4A02G132300	TRITD4Av1G068480	AET4Gv20457100
TaCML25-B	TraesCS4B02G172400	TRITD4Av1G068480	AET4Gv20457100
TaCML25-D	TraesCS4D02G174400	TRITD4Av1G068480	AET4Gv20457100
TaCML26-A	TraesCS2A02G103600	TRITD2Av1G027660	AET2Gv20209300
TaCML26-B	TraesCS2B02G120900	TRITD2Av1G027660	AET2Gv20209300
TaCML26-D	TraesCS2D02G103400	TRITD2Av1G027660	AET2Gv20209300
TaCML27-A	TraesCS7A02G306000		AET7Gv20764700
TaCML27-B	TraesCS7B02G206200		AET7Gv20764700
TaCML27-D	TraesCS7D02G302700		AET7Gv20764700
TaCML28-A	TraesCS5A02G343000	TRITD5Av1G188900,TRITD5Bv1G180360	AET5Gv20792300
TaCML28-B	TraesCS5B02G342800	TRITD5Av1G188900,TRITD5Bv1G180360	AET5Gv20792300
TaCML28-D	TraesCS5D02G348900	TRITD5Av1G188900,TRITD5Bv1G180360	AET5Gv20792300
TaCML29-A	TraesCS3A02G488700	TRITD3Bv1G261330	AET3Gv21118400
TaCML29-B	TraesCS3B02G536600	TRITD3Bv1G261330	AET3Gv21118400
TaCML29-D	TraesCS3D02G484600	TRITD3Bv1G261330	AET3Gv21118400
TaCML30-B	TraesCS5B02G134200	TRITD5Bv1G084730	AET5Gv20360300
TaCML30-D	TraesCS5D02G141900	TRITD5Bv1G084730	AET5Gv20360300
TaCML31-A	TraesCS6A02G321100	TRITD6Av1G195120,TRITD6Bv1G188180	AET6Gv20790500
TaCML31-B	TraesCS6B02G351800	TRITD6Av1G195120,TRITD6Bv1G188180	AET6Gv20790500
TaCML31-D	TraesCS6D02G300800	TRITD6Av1G195120,TRITD6Bv1G188180	AET6Gv20790500
TaCML32-A	TraesCS7A02G172000	TRITD7Av1G054800,TRITD7Bv1G030610	AET7Gv20447700
TaCML32-B	TraesCS7B02G076800	TRITD7Av1G054800,TRITD7Bv1G030610	AET7Gv20447700
TaCML32-D	TraesCS7D02G172500	TRITD7Av1G054800,TRITD7Bv1G030610	AET7Gv20447700
TaCML33-A	TraesCS2A02G166300	TRITD2Av1G052730,TRITD2Bv1G064490	AET2Gv20345700
TaCML33-B	TraesCS2B02G192200	TRITD2Av1G052730,TRITD2Bv1G064490	AET2Gv20345700
TaCML33-D	TraesCS2D02G173600	TRITD2Av1G052730,TRITD2Bv1G064490	AET2Gv20345700
TaCML34-A	TraesCS2A02G166200	TRITD2Av1G052740,TRITD2Bv1G064390	AET2Gv20345600
TaCML34-B	TraesCS2B02G192100	TRITD2Av1G052740,TRITD2Bv1G064390	AET2Gv20345600
TaCML34-D	TraesCS2D02G173500	TRITD2Av1G052740,TRITD2Bv1G064390	AET2Gv20345600
TaCML35-A	TraesCS5A02G239100	TRITD5Av1G149350,TRITD5Bv1G138610	AET5Gv20570100
TaCML35-B	TraesCS5B02G237700	TRITD5Av1G149350,TRITD5Bv1G138610	AET5Gv20570100
TaCML35-D	TraesCS5D02G246200	TRITD5Av1G149350,TRITD5Bv1G138610	AET5Gv20570100
TaCML36-A	TraesCS5A02G239000	TRITD5Av1G149260,TRITD5Bv1G138600	AET5Gv20570000
TaCML36-B	TraesCS5B02G237600	TRITD5Av1G149260,TRITD5Bv1G138600	AET5Gv20570000
TaCML36-D	TraesCS5D02G246100	TRITD5Av1G149260,TRITD5Bv1G138600	AET5Gv20570000
TaCML37-A	TraesCS3A02G205700		AET3Gv20510100
TaCML37-B	TraesCS3B02G237600		AET3Gv20510100
TaCML37-D	TraesCS3D02G209900		AET3Gv20510100
TaCML38-A	TraesCS6A02G187100	TRITD6Av1G087270	AET6Gv20467200
TaCML38-B	TraesCS6B02G217400	TRITD6Av1G087270,TRITD6Bv1G094870	AET6Gv20467200
TaCML38-D	TraesCS6D02G174000	TRITD6Av1G087270	AET6Gv20467200
TaCML39-A	TraesCS5A02G229000	TRITD5Av1G145100	AET5Gv20557100
TaCML39-B	TraesCS5B02G227700	TRITD5Bv1G135170	AET5Gv20557100
TaCML39-D	TraesCS5D02G238700	TRITD5Av1G145100	AET5Gv20557100
TaCML40-A	TraesCS2A02G156300	TRITD2Av1G046330,TRITD2Bv1G060140	AET2Gv20323600
TaCML40-B	TraesCS2B02G181800	TRITD2Av1G046330,TRITD2Bv1G060140	AET2Gv20323600
TaCML40-D	TraesCS2D02G162200	TRITD2Av1G046330,TRITD2Bv1G060140	AET2Gv20323600
TaCML41-A	TraesCS1A02G394100	TRITD1Av1G211830,TRITD1Bv1G211620	AET1Gv20946000
TaCML41-B	TraesCS1B02G422600	TRITD1Av1G211830,TRITD1Bv1G211620	AET1Gv20946000
TaCML41-D	TraesCS1D02G402400	TRITD1Av1G211830,TRITD1Bv1G211620	AET1Gv20946000
TaCML42-A	TraesCS5A02G467800	TRITD5Av1G229000,TRITD5Bv1G228300	AET5Gv21086100
TaCML42-B	TraesCS5B02G480300	TRITD5Av1G229000,TRITD5Bv1G228300	AET5Gv21086100
TaCML42-D	TraesCS5D02G481000	TRITD5Av1G229000,TRITD5Bv1G228300	AET5Gv21086100
TaCML43-A	TraesCS1A02G435100	TRITD1Av1G227430,TRITD1Bv1G225210	AET1Gv21026300
TaCML43-B	TraesCS1B02G470900	TRITD1Av1G227430,TRITD1Bv1G225210	AET1Gv21026300
TaCML43-D	TraesCS1D02G444200	TRITD1Av1G227430,TRITD1Bv1G225210	AET1Gv21026300
TaCML44-A	TraesCS3A02G492700	TRITD3Av1G271100,TRITD3Bv1G266250	AET3Gv21149500
TaCML44-B	TraesCS3B02G554000	TRITD3Av1G271100,TRITD3Bv1G266250	AET3Gv21149500
TaCML44-D	TraesCS3D02G500200	TRITD3Av1G271100,TRITD3Bv1G266250	AET3Gv21149500
TaCML45-A	TraesCS3A02G298100	TRITD3Av1G195170,TRITD3Bv1G177500	AET3Gv20714800
TaCML45-B	TraesCS3B02G338400	TRITD3Av1G195170,TRITD3Bv1G177500	AET3Gv20714800
TaCML45-D	TraesCS3D02G303800	TRITD3Av1G195170,TRITD3Bv1G177500	AET3Gv20714800
TaCML46-A	TraesCS3A02G492200	TRITD3Av1G271050,TRITD3Bv1G266170	AET3Gv21149000
TaCML46-B	TraesCS3B02G552700	TRITD3Av1G271050,TRITD3Bv1G266170	AET3Gv21149000
TaCML46-D	TraesCS3D02G499700	TRITD3Av1G271050,TRITD3Bv1G266170	AET3Gv21149000
TaCML47-A	TraesCS3A02G298000	TRITD3Av1G195180
TaCML47-D	TraesCS3D02G304200	TRITD3Av1G195180
TaCML48-A	TraesCS5A02G153400	TRITD5Av1G114760,TRITD5Bv1G097680
TaCML48-B	TraesCS5B02G152400	TRITD5Av1G114760,TRITD5Bv1G097680	AET5Gv20392100
TaCML48-D	TraesCS5D02G158700	TRITD5Av1G114760,TRITD5Bv1G097680	AET5Gv20392100
TaCML49-A	TraesCS4A02G181500	TRITD4Av1G142830,TRITD4Av1G143320,TRITD4Bv1G059430	AET4Gv20280900
TaCML49-B	TraesCS4B02G136200	TRITD4Av1G142800,TRITD4Bv1G059430	AET4Gv20280900
TaCML49-D	TraesCS4D02G131000	TRITD4Av1G143320,TRITD4Av1G142830,TRITD4Bv1G059430	AET4Gv20280900
TaCML50-A	TraesCS4A02G181400	TRITD4Av1G142800	AET4Gv20281000
TaCML50-B	TraesCS4B02G136300	TRITD4Bv1G059490
TaCML50-D	TraesCS4D02G131100	TRITD4Av1G142800,TRITD4Bv1G059430	AET4Gv20280900
TaCML51-A	TraesCS7A02G516700	TRITD7Av1G266500,TRITD7Bv1G218870	AET7Gv21264800
TaCML51-B	TraesCS7B02G433000	TRITD7Av1G266500,TRITD7Bv1G218870	AET7Gv21264800
TaCML51-D	TraesCS7D02G506900	TRITD7Av1G266500,TRITD7Bv1G218870	AET7Gv21264800
TaCML52-A	TraesCS3A02G300500	TRITD3Av1G193900	AET3Gv20709800,AET7Gv20030400
TaCML52-B	TraesCS3B02G336000	TRITD3Av1G193900	AET3Gv20709800,AET7Gv20030400
TaCML52-D	TraesCS3D02G301300	TRITD3Av1G193900	AET3Gv20709800
TaCML53-D	TraesCS7D02G014100	TRITD3Av1G193900	AET7Gv20030400
TaCML54-A	TraesCS5A02G404700	TRITD5Av1G208520	AET5Gv20933100
TaCML54-B	TraesCS5B02G409600	TRITD5Av1G208520	AET5Gv20933100
TaCML54-D	TraesCS5D02G414800	TRITD5Av1G208520	AET5Gv20933100
TaCML55-A	TraesCS2A02G368600	TRITD2Av1G220280
TaCML55-B	TraesCS2B02G385800	TRITD2Av1G220280
TaCML55-D	TraesCS2D02G365400	TRITD2Av1G220280
TaCML56-B	TraesCS3B02G338200
TaCML57-A	TraesCS7A02G435500	TRITD7Bv1G183010	AET7Gv21050800
TaCML57-B	TraesCS7B02G335200	TRITD7Bv1G183010	AET7Gv21050800
TaCML57-D	TraesCS7D02G426200	TRITD7Bv1G183010	AET7Gv21050800
TaCML58-A	TraesCS3A02G315400	TRITD3Av1G201950,TRITD3Bv1G178370	AET3Gv20736900
TaCML58-B	TraesCS3B02G351500	TRITD3Av1G201950,TRITD3Bv1G178370	AET3Gv20736900
TaCML58-D	TraesCS3D02G316100	TRITD3Av1G201950,TRITD3Bv1G178370	AET3Gv20736900
TaCML59-A	TraesCS7A02G450400		AET7Gv21086500
TaCML59-B	TraesCS7B02G350200		AET7Gv21086500
TaCML59-D	TraesCS7D02G439800		AET7Gv21086500
TaCML60-A	TraesCS6A02G065900	TRITD6Av1G015480,TRITD6Bv1G021770	AET6Gv20165200
TaCML60-B	TraesCS6B02G088900	TRITD6Av1G015480,TRITD6Bv1G021770	AET6Gv20165200
TaCML60-U	TraesCSU02G118100	TRITD6Av1G015480,TRITD6Bv1G021770	AET6Gv20165200
TaCML61-A	TraesCS2A02G435000	TRITD2Av1G251540,TRITD2Bv1G214110	AET2Gv20963900
TaCML61-B	TraesCS2B02G458100	TRITD2Av1G251540,TRITD2Bv1G214110	AET2Gv20963900
TaCML61-D	TraesCS2D02G435000	TRITD2Av1G251540,TRITD2Bv1G214110	AET2Gv20963900
TaCML62-A	TraesCS1A02G109600	TRITD1Av1G046490	AET1Gv20223300
TaCML62-B	TraesCS1B02G109100	TRITD1Av1G046490	AET1Gv20223300
TaCML62-D	TraesCS1D02G091300	TRITD1Av1G046490	AET1Gv20223300
TaCML63-A	TraesCS6A02G160600	TRITD6Av1G063910,TRITD6Bv1G072590	AET6Gv20412200
TaCML63-B	TraesCS6B02G190700	TRITD6Av1G063910,TRITD6Bv1G072590	AET6Gv20412200
TaCML63-D	TraesCS6D02G152100	TRITD6Av1G063910,TRITD6Bv1G072590,TRITD7Bv1G159670	AET6Gv20412200
TaCML64-A	TraesCS7A02G382000	TRITD7Av1G205520,TRITD7Bv1G159670	AET7Gv20935400
TaCML64-B	TraesCS7B02G284500	TRITD7Av1G205520,TRITD7Bv1G159670	AET7Gv20935400
TaCML64-D	TraesCS7D02G378500	TRITD7Av1G205520,TRITD7Bv1G159670	AET7Gv20935400
TaCML65-A	TraesCS6A02G231100	TRITD6Av1G148590,TRITD6Bv1G131040	AET6Gv20586400
TaCML65-B	TraesCS6B02G250200	TRITD6Av1G148590,TRITD6Bv1G131040	AET6Gv20586400
TaCML65-D	TraesCS6D02G204000	TRITD6Av1G148590,TRITD6Bv1G131040	AET6Gv20586400
TaCML66-A	TraesCS2A02G357500	TRITD2Av1G215440,TRITD2Bv1G179500	AET2Gv20805900
TaCML66-B	TraesCS2B02G376700	TRITD2Av1G215440,TRITD2Bv1G179500
TaCML66-D	TraesCS2D02G356300	TRITD2Av1G215440,TRITD2Bv1G179500	AET2Gv20805900
TaCML67-A	TraesCS1A02G238500	TRITD1Av1G154350
TaCML68-A	TraesCS2A02G233900	TRITD2Av1G106300
TaCML69-A	TraesCS5A02G269000	TRITD5Av1G160840,TRITD5Bv1G152760	AET5Gv20631000
TaCML69-B	TraesCS5B02G269200	TRITD5Av1G160840,TRITD5Bv1G152760	AET5Gv20631000
TaCML69-D	TraesCS5D02G277000	TRITD5Av1G160840,TRITD5Bv1G152760	AET5Gv20631000
TaCML70-A	TraesCS6A02G368000	TRITD6Bv1G211550	AET6Gv20906400
TaCML70-B	TraesCS6B02G403400	TRITD6Bv1G211550	AET6Gv20906400
TaCML70-D	TraesCS6D02G350800	TRITD6Bv1G211550	AET6Gv20906400
TaCML71-A	TraesCS6A02G170400	TRITD6Av1G072540,TRITD6Bv1G077060
TaCML71-B	TraesCS6B02G198600	TRITD6Av1G072540,TRITD6Bv1G077060
TaCML71-D	TraesCS6D02G160100	TRITD6Av1G072540,TRITD6Bv1G077060
TaCML72-A	TraesCS1A02G153900	TRITD1Av1G095730,TRITD1Bv1G099930	AET1Gv20399000
TaCML72-B	TraesCS1B02G171200	TRITD1Av1G095730,TRITD1Bv1G099930	AET1Gv20399000
TaCML72-D	TraesCS1D02G152300	TRITD1Av1G095730,TRITD1Bv1G099930	AET1Gv20399000
TaCML73-A	TraesCS5A02G262100	TRITD5Av1G158820,TRITD5Bv1G147170	AET5Gv20614400
TaCML73-B	TraesCS5B02G260200	TRITD5Av1G158820,TRITD5Bv1G147170	AET5Gv20614400
TaCML73-D	TraesCS5D02G269400	TRITD5Av1G158820,TRITD5Bv1G147170	AET5Gv20614400
TaCML74-A	TraesCS5A02G453900	TRITD5Av1G224260,TRITD5Bv1G223650	AET5Gv21053000
TaCML74-B	TraesCS5B02G462600	TRITD5Av1G224260,TRITD5Bv1G223650	AET5Gv21053000
TaCML74-D	TraesCS5D02G464500	TRITD5Av1G224260,TRITD5Bv1G223650	AET5Gv21053000
TaCML75-A	TraesCS2A02G420000	TRITD2Av1G246270,TRITD2Bv1G208060	AET2Gv20927400
TaCML75-B	TraesCS2B02G439100	TRITD2Av1G246270,TRITD2Bv1G208060	AET2Gv20927400
TaCML75-D	TraesCS2D02G417100	TRITD2Av1G246270,TRITD2Bv1G208060	AET2Gv20927400
TaCML76-A	TraesCS4A02G080600	TRITD4Av1G034690,TRITD4Bv1G135440	AET4Gv20564700
TaCML76-B	TraesCS4B02G223400	TRITD4Av1G034690,TRITD4Bv1G135440	AET4Gv20564700
TaCML76-D	TraesCS4D02G223700	TRITD4Av1G034690,TRITD4Bv1G135440	AET4Gv20564700
TaCML77-A	TraesCS5A02G498300	TRITD4Bv1G185450,TRITD5Av1G239850
TaCML77-B	TraesCS4B02G326100	TRITD4Bv1G185450,TRITD5Av1G239850
TaCML77-D	TraesCS4D02G323000	TRITD4Bv1G185450,TRITD5Av1G239850
TaCML78-A	TraesCS5A02G136100	TRITD5Av1G104510,TRITD5Bv1G085810	AET5Gv20362100
TaCML78-B	TraesCS5B02G135100	TRITD5Av1G104510,TRITD5Bv1G085810	AET5Gv20362100
TaCML78-D	TraesCS5D02G142800	TRITD5Av1G104510,TRITD5Bv1G085810	AET5Gv20362100
TaCML79-A	TraesCS4A02G186100	TRITD4Av1G146070,TRITD4Bv1G057840
TaCML79-B	TraesCS4B02G132800	TRITD4Av1G146070,TRITD4Bv1G057840
TaCML79-D	TraesCS4D02G127600	TRITD4Av1G146070,TRITD4Bv1G057840
TaCML80-A	TraesCS7A02G134000	TRITD7Av1G039610,TRITD7Bv1G013400	AET7Gv20338500
TaCML80-B	TraesCS7B02G035100	TRITD7Av1G039610,TRITD7Bv1G013400	AET7Gv20338500
TaCML80-D	TraesCS7D02G133400	TRITD7Av1G039610,TRITD7Bv1G013400	AET7Gv20338500
TaCML81-A	TraesCS7A02G553100	TRITD0Uv1G066670	AET7Gv21332100
TaCML81-B	TraesCS7B02G476800	TRITD0Uv1G066670	AET7Gv21332100
TaCML81-D	TraesCS7D02G539600	TRITD0Uv1G066670	AET7Gv21332100
TaCML82-A	TraesCS5A02G497000	TRITD4Bv1G184560,TRITD5Av1G239280	AET4Gv20769400
TaCML82-B	TraesCS4B02G324500	TRITD4Bv1G184560,TRITD5Av1G239280	AET4Gv20769400
TaCML82-D	TraesCS4D02G321600	TRITD4Bv1G184560,TRITD5Av1G239280	AET4Gv20769400
