# Supplementary material for: Genome-wide identification and expression analysis of calmodulin and calmodulin-like genes in wheat (Triticum aestivum L.)
Source: Plant Signal Behav. 2022 Jan 17;17(1):2013646. doi: 10.1080/15592324.2021.2013646 (PMC8959510; doi:10.1080/15592324.2021.2013646)
Supplement: Supplemental Material [file KPSB_A_2013646_SM9055.zip › Additional file 7 TableS5.xlsx]

## Sheet: Sheet1
Transcript name	Transcript ID	Promoter sequence	AuxRR-core	TGA	CGTCA-motif	ABRE	DRE/CRT	G-box	LTR	W-box	SURE	Total typies		cis-elements typies	Transcript numbers
			GGTCCAT	AACGAC	CGTCA	ACGTGG/TC	A/GCCGAC	CACGTG	CCGAAA	T/CTGACC/T	GAGAC
TaCaM1-A	TraesCS3A02G184500.1	AGCGTCGTCGAGGTCTGGAAGTGTCTGACAAGTGCCCTCTCTGTGCTTTGGAGCCGGAGGACACGTTCCATGCTTTTTTGCAGGTGCCCGCTGGCGGTGGCGCTCTGGCAAACCATGGCGGACCAATGGCGAATCCCGGATGTCGCATCATTCCGCCGGACGGGATCGGAGTGGCTTGCCCAAGCCCTTTGCGATCTGCCGGATATGGAGAGGATGGAGCTCATGATGACTTTGTGGCGATGTTGGTTCGTTCGCAACGAGCTGGTGCACCACAAGAAGCCGCCGCCGATTGAAGTGTCCAAACGCTTCCTCACCAGCTACGTCGACTCTTTGGTGGGGATTCAGAACAATCCAGAGGCGAGTCTCACCAAGGGGAAGCATGTGGTTGATACGATTGTC…	0	0	2	4	0	0	0	0	3	3		9	1
TaCaM1-B	TraesCS3B02G214400.1	TGGTTTTTTTGGGTGGATCGGGCATGACGAAGGTCCGGACGCCTGCAAACCTCTCCTACATTTGGTTTCGGTTTGTGTGATTTTAGACTCCAGTGTGGTTGACAACATATTTAGACCGTTCGGTCTAGACATTTAAAGGCGATTTGGTGAACCACATTGAAGTTGCCGTTACAAGGGTGAATCGTTTTGTTGGCTGCGTTATACCGTTCGCCAGCTAGGGTTGACATTTGCGAACCGCCTAGATTGCAGTTTAAGTGTGCTTGGGGACGGCAGTTTTACAAAAGGCATGGCATTTTGTTTATTTTAGTGCATTTTTCATCTAAAAACTGCCACCATCAAATCTTGATCGTGTGGCGTGTGGAGGGGTTGCTGGAGGGATGTTCCTGGCGACTGTTCGCC…	1	0	6	2	2	0	2	3	6	7		8	18
TaCaM1-D	TraesCS3D02G188600.1	AAAAAATACATCTTCTTCATTGCCATCCGCATCTTCTCCTATTATAACCATTTTTGCCCTGCAGGAGGAAATACAACAAAAGAAAACATAGTTAGAAGATGCGGAAACAAACTAGAGAAATCATAGAAGGTTGCTTTGATCTGCAGACATCTACACATAAGCAGGACACATATTGCAAAAAACCAAAAAACATGTGGACAACCAACTACTACAATGATGCAGCCAACTGGGCAGTAAACCTTGTGCAAACTGGACAGCATATAAGCCAACTAACTATTTTCTGCCTAGGAATTACTTTCCAACTGTGACAAGTAATAACTAGGCAGAAAATAGTTAACTAAAGGCAACAAGCTCAGTAAGATAACTTGTGCAAACTGGAACAAGCAAAAAATGCGAAGC…	0	1	0	1	0	0	0	2	1	4		7	59
TaCaM2.1-A	TraesCS3A02G191900.1	TTCCACCATAATCCTCGATAATATTGTAGCGGTGCTTAGGCGAAGCCCTGCGACGGTAGAACATCAAGATCGTCACCACGCCGTCGTGCTGACGGAACTCTTCCCCGACACTTTGTTGGATCGGAGTTCGGGGATCGTCATCGAGCTGAACGTGTGCTAAAACTCGGAGGTGCCGTAGTTTCGGTGCTTGATCGGTCGGGCCGTGAAGACGTACGACTACATCAACCGTGTTGTGCTAACGCTTCTGCTGTCGGTCTACAAGGGTACGTAGATCACACTCTCCCCTCTCGTTGCTATGCATCACCATGATCTTGCGTGTGCGTAGGAATTTTTTTGAAATTACTACGTTCCCCAACATATATAGACTGCTGTTTTAGAGGGTGCTTGGATACGTTTTAG…	0	1	4	3	3	0	0	3	3	6		6	95
TaCaM2.2-A	TraesCS3A02G191900.2	CTAGGGCCGGCCGCACCCCCCTTGGATCCTTTATATACGGAGGCAAGGGGCACCCCATAGACACAAGTTGATCCACGTGATCATATTCTTAGCCGTGTGCGGTGCCCCCTTCCACCATAATCCTCGATAATATTGTAGCGGTGCTTAGGCGAAGCCCTGCGACGGTAGAACATCAAGATCGTCACCACGCCGTCGTGCTGACGGAACTCTTCCCCGACACTTTGTTGGATCGGAGTTCGGGGATCGTCATCGAGCTGAACGTGTGCTAAAACTCGGAGGTGCCGTAGTTTCGGTGCTTGATCGGTCGGGCCGTGAAGACGTACGACTACATCAACCGTGTTGTGCTAACGCTTCTGCTGTCGGTCTACAAGGGTACGTAGATCACACTCTCCCCTCTCG…	0	1	4	4	2	1	0	3	3	7		5	89
TaCaM2.1-B	TraesCS3B02G219900.1	GGAGGTTCTGGTTTTGGTGCAGTTGCCTCATGCGACTCCAAGTCAAATGTTTATTTTCCCATTTAAACTCCACATGCATCCCTGTAGTCAAACGCCAAAACGTATTGTCTCTTTCTTCAATTTTTACATTAATGAACATAGCACCAAGGGGTAATCTATGCACTTTAATATTATTGTTCCAAAACAGAATTATACCACCTTTCCTCCCATCACCTGAGCAGACTAGCTATTGGTCCATCCTCAATCTCTTTCGCAAACATTTAGCCAGATAAGATTCGAGGCGAGTCTCTGACAAAAACATCACATCGAGGTTGCAACTTCGTTGGACATCCAACAAAACACGGACTGTCTAGGCATTCCCGAGCCCGTGACAGTTCCATGCTAGTATCTTCATGGTAG…	1	0	3	2	2	0	4	4	5	7		4	42
TaCaM2.2-B	TraesCS3B02G219900.2	GGAGGTTCTGGTTTTGGTGCAGTTGCCTCATGCGACTCCAAGTCAAATGTTTATTTTCCCATTTAAACTCCACATGCATCCCTGTAGTCAAACGCCAAAACGTATTGTCTCTTTCTTCAATTTTTACATTAATGAACATAGCACCAAGGGGTAATCTATGCACTTTAATATTATTGTTCCAAAACAGAATTATACCACCTTTCCTCCCATCACCTGAGCAGACTAGCTATTGGTCCATCCTCAATCTCTTTCGCAAACATTTAGCCAGATAAGATTCGAGGCGAGTCTCTGACAAAAACATCACATCGAGGTTGCAACTTCGTTGGACATCCAACAAAACACGGACTGTCTAGGCATTCCCGAGCCCGTGACAGTTCCATGCTAGTATCTTCATGGTAG…	1	0	3	2	2	0	4	4	5	7		3	15
TaCaM2.3-B	TraesCS3B02G219900.3	ATGAACATAGCACCAAGGGGTAATCTATGCACTTTAATATTATTGTTCCAAAACAGAATTATACCACCTTTCCTCCCATCACCTGAGCAGACTAGCTATTGGTCCATCCTCAATCTCTTTCGCAAACATTTAGCCAGATAAGATTCGAGGCGAGTCTCTGACAAAAACATCACATCGAGGTTGCAACTTCGTTGGACATCCAACAAAACACGGACTGTCTAGGCATTCCCGAGCCCGTGACAGTTCCATGCTAGTATCTTCATGGTAGTAAAACAACAACAAAAACTCCCGGTCGGTGGCGGCGCCGGAGGACAGCAAACCCTAAATTAAATTTGCTAGGGGACGGCGAATCTGGAGACGAAGCTCCCTCTGAGGAGGATGAAGAGCACAACCTTAAAA…	1	0	3	2	3	0	4	2	4	7		2	2
TaCaM2-D	TraesCS3D02G194500.1	ATAAAGAAGATAGCATGTAGTTCATCCGAGCCGGGTGCTTGAAGATCACCAATGCTATGTACTGCCTTCTTCACATCATCACAGGTACAGGGGGCAATCGTTCATCTGACTGGTCACTTTGGGTTGTACTTTCTGCAGAATACTCGGTTCTGTGTGCTGCACCTCTGAGGTGAACAGGTGATAGAAGTAGTGAAAATATGCGGATTTAGGTGATGCGTACCTTGTAGCCAATTACCTCCCTCGTCCTTCAGGTTTTTCATGAAGTATTTCTTCCGTCTCACCGACGCAAAAGCTTGAAAGAACCCAGTGTTACGGTCCCCATATTTGAACCAGTTTACCCGTGATCTCAGCATAACTTGGATCTCTTCTAACTCCAACAAGTATTCAATTAGTTTAGAA…	1	0	2	1	4	0	0	3	6	6		1	0
TaCaM3-A	TraesCS2A02G098100.1	GCTCGGCCACACCCACCGGTTCCGGTCCAAGTATGTCACCACCGTCCTCTACAAGGCCATCGAGCGATAGCGCTTACCGTAGCGCATGAAGCCAGTGCCGCCGAACAGGAGCGAGAGGGTTTTCACCCTTCATGTCTGCGCCGATCGGATCGTGCATAATTTGCATAAAAAAGCTGTAATTCATATAGAGATCATGTTCATTTTTTTGTCGAGATGACTGGTTTCGCTTGTCAAGAATAAAATCAGAGTAACACAAGATTATGGAGCGTGTCAGTGTGCATATGCCTGTTTTAACGGTGCTCAACTTGCTCCCAACAAAATCGTTGCTGTTTATAATTGCTAGGAATTTTTTTTTTGAGCGAATGCTAGAAAAACTTAAATAAAGGGGATCGACTTCCA…	0	0	5	1	2	1	0	0	0	4		0	0
TaCaM3.1-B	TraesCS2B02G113800.1	ACTGCTCATACGCCTGGTTTTGAAGGTGCTCAACTGCTCATGAACAAAGTTGATGCTGTTTAAATTCTTAAGAAAAATGGCAGGAAAAAAAACTTGCATTTTTTTAAAGAAAAAAAGGGGGTGATCTGCTTCCCGGGCATACTGGAAAGAGGGTAGCCCAGAGGCCCAACAATGAGCGGCCGTGGTGCCAAATGGCCCAGTGTCCTGACGAGTGAAAATCTGCAGAGCTGGAGGACTGATTGGCGAAATTGGGCACTCCGCGTCCCAACCGCGTGGGGGCTATTTCCGTCATTTCTCCCCTGTTTGAAAGATGCCAGCGGACAGTGCATTATCGAGAAATTCCTTCCTTGTGCGGCCCCACGTGTCGGCGCCGTCCACAGAGATGCACGGGCGTTTGGC…	1	0	7	1	1	2	0	1	0	6
TaCaM3.2-B	TraesCS2B02G113800.2	ACTGCTCATACGCCTGGTTTTGAAGGTGCTCAACTGCTCATGAACAAAGTTGATGCTGTTTAAATTCTTAAGAAAAATGGCAGGAAAAAAAACTTGCATTTTTTTAAAGAAAAAAAGGGGGTGATCTGCTTCCCGGGCATACTGGAAAGAGGGTAGCCCAGAGGCCCAACAATGAGCGGCCGTGGTGCCAAATGGCCCAGTGTCCTGACGAGTGAAAATCTGCAGAGCTGGAGGACTGATTGGCGAAATTGGGCACTCCGCGTCCCAACCGCGTGGGGGCTATTTCCGTCATTTCTCCCCTGTTTGAAAGATGCCAGCGGACAGTGCATTATCGAGAAATTCCTTCCTTGTGCGGCCCCACGTGTCGGCGCCGTCCACAGAGATGCACGGGCGTTTGGC…	1	0	7	1	1	2	0	1	0	6
TaCaM3-D	TraesCS2D02G097500.1	TGTGGTGCTGAACCACCTCTACATCGAGAAGGGGTGGGGCGCGCAGCCGCTGGTGGCGCTCGGCCACACCCACCGGTTCCGGTCCAAGTACGTCACCACCGTCCTCTACAAGGCCATCGAGCGATAGCGCTTACCGTAGCGCATGAAGCCGCTGCCGCCGAACGCAAGCGAGAGGATTTTCGCCCCTCATGTCTGCGCCGGTCGGATCGTGCACAATTGCATAAACAAGCTGTAATTTTCAAATAGAGATCATGTTCATTTTTTCTGTTGAGACAACTGCAGTCATTTGTCAAGAATAAAATCAGAGTAACACAAGATTATGGAGCGTGTCACTGCTCATACGCCTGGTTTTGACGGTGCTCAACTGCTCATGAACAAAATTGCTGCTGTTTGTAAAAT…	1	0	7	1	2	2	0	1	2	7
TaCaM4-A	TraesCS4A02G126700.1	TTGCAGCTTGCGATTGAGCTTGGCTTTCAGAGAATCCATCTTGAGCTCAACAACTCATGAGTTGTGCAAATGTTGAATGATCCTCAAAGGAATTTGGCTGCTGTGGGGCCATGAATCCAAAAGATCAAGAACATGTTGGGTACGCGCACCGAGTATCGCATGGCCTGGGTTTGTTGTTCTGCTAACGTTACTGCGCACAAATTTGCTAAAGTAGGAGCAGGAGATGAGTTAAGTAGGGTGTGGTTGGGTCTCCCCCAGACTTTGTTCTTCGTGTAATTTCTGATGACATTCCCAGTTATCTCTACTACTTAAAAAGAATGTTAGGTTCCCGTTTCACCTTTCTTCCCACCGCCCCTTCGTCCAACACTCCCCGTATATCAATCACCATAATTTACTTAC…	0	0	1	0	0	0	0	3	3	3
TaCaM4-B	TraesCS4B02G178200.1	CCCCAAAATCTTGTATAAATATGTTATTCTCAAATCAATAAAAGTTGTTGACCATTCGTTCAATCATTTACATTCTTACACGTTATAAGAACATACTCTATCGAGAGAGCACATAACGGGAGAAAATAGGCAGAAAGGTAAGAAAAATGGCAGGGATGAACCTGCATGCCATTGTATCTGCCCTTATTCACTACGCGAGACCCGTCGAACAAACAGGTTTGGTATTCTTATATGGTGGAACTGCCTTTTCATGGAAGTCAACGAAACAGACGTTAGTAGTAACCCCCACTATTCATTCAAAATAATCGCATTATTTGAAGCATCACGAGAATGTGGTTGGCTTCGCAGAATGATCAACCACATTCAAACTTCATGTGGTGTTGGTTCATTAGGATCACC…	0	0	0	0	1	0	0	4	5	3
TaCaM4-D	TraesCS4D02G179800.1	TAGAACCCCTATACTTGTGGGTCATCAGTCACCAGGTGGCCCCCCTCCGGTAGTTATTTTCTCTAGTATTTTTCATATATTCAAAAATAATTCTCCGTAAATTTCCAGCTTATTTGGAGATGTGCAGAATAGGTGTCTTGACGTAGCTTTTTCAGGTCCAGAATTCTAGTTGCCGGTATTCTCCCTCTTTGTGTAGACCTTGCATTTATGAGAGAAAAGGCATTAGAATTACTCCATAAGGCATTATTATGCATAAAAACATTATAAATAACAGTAGGAAAACATGATGCAAAATGGACGTATCAGGGGCTGATTTGGCATATTGGGCATGGCTCTTCTGTCAACATCCATCACGAGTATCCCTGCAAAAAAAAACATCCATCACGATAACTGGATCCC…	0	0	5	1	0	1	0	5	4	5
TaCaM5-A	TraesCS1A02G308800.1	ACAAGAATAACACATGGAAACCATTGCTGCACAATCGAGTATGAATGGAACCCTAGATTGCCAAGGATCCAAGGAAGGAAAAAGAGAAAGGGAAAAGGAAAGTGGAACCGGATACAAAACCGGCGGTTCGAGCAAACCTTCCCCCCTCGTTAATCGCTAGCGGTCTATAAAACCCAGCCCACGGACAGGGCACCATCGCCAACGCCACCCACCGCGCCCCGTTTATTATTCCCCTTCGCGCAGCCGCCCCCGTGTCTCCCGTGCGCACCTTCTCGAAGCCTCCCCCATGGCGGACCAGCTCACCGACGAGCAGATCGCCGAGTTCAAGGAGGCCTTCANNNNNNNNNNNNNNNNNNNNNNNNNNNNNNNNNNNNNNNNNNNNNNNNNNNNNNNNNNNNN…	1	1	1	1	2	0	0	2	4	7
TaCaM5.1-B	TraesCS1B02G319400.1	CCCTCCTCGCAAGGCTTGAGATAAATACCGATCACATCGTCCCATTTAGTACGGCGACTTTGTTGTGACTTTGAAGAGGAAAAACAACAGACCACAATGAGTTGATTTATTATGTCAGTCTCCGGCAAGAGAAAAAGAAGAAAATGAACAGGAAAAAATTGAAGAATGAAAAGGGGAAACTAATTAATTCTAGACGGGAGCAAATTCGTAGTATCTAACGAGTCACAACATTTCAAACCAATACTCATTGAATAGACAAATTATACACTGGAAAAGTGCATCGCAAGCCCTAGTGCATCAAATACTTTCCCTACATCAATGAAACATGTAAGAGCATCTACAGCTGAATATAACAAATATGACCCCTTAAACACCCGCGGACGCGACCGGTGCCTGTCC…	0	1	1	0	0	1	2	0	2	5
TaCaM5.2-B	TraesCS1B02G319400.2	AACATTGCGCTGTATGTGACAAACCGTTACAACCTGATATTCTTTTCTGGGCAGTTCTTCTTATTTGTTTAAACTATATCGTGTGCTAAGCGGTTTGCACAACATCTTAGAGCAATTCTTGTACTCTTGGTCTTGATACTGGGATAAACACCATTCAAGAAAATGTATGTGGGGCATCAATGCATCATGCTCAACACATGTGTTTCATGATTGGAACTATAAGTGGAAATGGAATCCATGAACAAACTGATAGCAAGCACTTTATTCAGTACTGCTTAAATGTGATCGAGACGTTCAATAGTACAATGTGATATGTATTACCATCATATTTGGTGTTGAATTTCAAATACAATGATTTATGGTGGTGCTTTCATTGTTGATTCACTTACCCTTCTGAAT…	0	1	0	1	0	0	0	3	2	4
TaCaM5-D	TraesCS1D02G308100.1	CCCCGCTCGCCGGAGTTGTGACGACGTCTGTTATGGAGCGGTTTTTTGTCTACGCTGCAAAAGATGCTGCGGGTGAAGACAAGCATGATGCGATGTGTGGGTTCAAACTGACGAGCTTGATTAAGCATATCGAACGGCAGATAAGGCGGATGATAACTGCAAGTTATCATCCGGTCTATGGGTAGCAGCCGCCCAATGGAAAACATTCCGTTCCAACTTCCATTGCCCCCACTATTTTAGAGGCCAGATTTTTTTTTCTTTATGGTATTTAGAGGCCAGTTAATCCTCCCTCTTATCTCAGCTCTCTGCGACGGTTTCGAAATAAGCCCACGGGCCTTTTCGTCGCGGGACGCGAAAAATGCCCATAAGCATGCTTGCTGGGCTCGGACGGACATAACG…	0	1	7	1	0	0	2	3	2	6
TaCaM6-A	TraesCS3A02G335000.1	CTGTTTTTCAGTATCTGACTGGACATTAATTATAGTGTTCAATTTGTGGCAGATGGGGCGTTGGTCTGTCTTTCACTACACGTGGGACTGATCCAGCCAGGTGGTTTGCGTGGCAACCATCGTCACCATACATGCAATGAAACATTCGTCATCTGGGGCGCAAAAACAAAATTCAGGGTAATGATATTCTCTTCTTCATTCACTCACTCAGCCCCTGATAATCACATCCTCTAGTGTTGATTGGTTGTTTTTCCGTGATAAACAGTTAGAAAATCCTGATGTAAAAGATAAAGGATACGGAGAAGCCATAATTGCTGCTGACGAGGTAGCCATTGTCGCAAGCGCAAGATCAACCGCACACGCATTGATCAATATGGATGTGCGACCGACCTTCTTCTT…	0	0	5	2	1	1	0	2	2	6
TaCaM6.1-B	TraesCS3B02G365900.1	GTTAGCAACAGATCCGCACGAGTCCGATCCACTTCTCCCGATAGTTAGCGATCGATGCGCTATCTTCTCACGCTCGCTTTCCACTGATTTTTTTCCTTCTCTCAAAAACCGTAGTAAATCGCTACTGTTTTTTTCTGGTTTTTCGCTGCATAATATGAAAAGAAAATAAAGGTGCTTGAAAGAGGATTTGAACCCAGGTCTATGCAATAACTGATGAGCCTAATAACCAACTAAGCCACCTGTTGTTATTGTCTATTGTAGATAAACAACGTTATTTAAACCTTTCTTATTTCTGTCATATCAGAAGAAAAAAAAGTTTGACTTGGTAACTTTGGCATGACCAGCGTGATAACTATGGTATGAGCAACATGATAACTATACCATGATAAGGCTGGTAAC…	1	0	1	0	2	0	0	3	3	5
TaCaM6.2-B	TraesCS3B02G365900.2	GTTAGCAACAGATCCGCACGAGTCCGATCCACTTCTCCCGATAGTTAGCGATCGATGCGCTATCTTCTCACGCTCGCTTTCCACTGATTTTTTTCCTTCTCTCAAAAACCGTAGTAAATCGCTACTGTTTTTTTCTGGTTTTTCGCTGCATAATATGAAAAGAAAATAAAGGTGCTTGAAAGAGGATTTGAACCCAGGTCTATGCAATAACTGATGAGCCTAATAACCAACTAAGCCACCTGTTGTTATTGTCTATTGTAGATAAACAACGTTATTTAAACCTTTCTTATTTCTGTCATATCAGAAGAAAAAAAAGTTTGACTTGGTAACTTTGGCATGACCAGCGTGATAACTATGGTATGAGCAACATGATAACTATACCATGATAAGGCTGGTAAC…	1	0	1	0	2	0	0	3	3	5
TaCaM6.3-B	TraesCS3B02G365900.3	TCGCTTTCCACTGATTTTTTTCCTTCTCTCAAAAACCGTAGTAAATCGCTACTGTTTTTTTCTGGTTTTTCGCTGCATAATATGAAAAGAAAATAAAGGTGCTTGAAAGAGGATTTGAACCCAGGTCTATGCAATAACTGATGAGCCTAATAACCAACTAAGCCACCTGTTGTTATTGTCTATTGTAGATAAACAACGTTATTTAAACCTTTCTTATTTCTGTCATATCAGAAGAAAAAAAAGTTTGACTTGGTAACTTTGGCATGACCAGCGTGATAACTATGGTATGAGCAACATGATAACTATACCATGATAAGGCTGGTAACTACAGTACGAGAAGGTTAATGCATGGGGAAGTATGGTAATTTAACACAGAAATTACTGGTGAAAATGTTTCAA…	1	0	1	0	2	0	0	3	3	5
TaCaM6-D	TraesCS3D02G328300.1	CCTGGAATTTTGTTCTACAGCTTAGGGAGGACTGATGTGAATAGAGCATAGGCTCTTTTTTCAGGTATCTTGACTGGAGATTAATTATATAATGTTCAATTTGTGGCAGATGGGGCGCTGGTCTGTCTTTCGCTACACGTAGGATTGATCCAGCCAGGCGGTTTGCGTGGCAACCATCGTCACCATACATGCAATGAAACATTTGTCATCTGGGGTGCAAAAACAAAATTCAGGGTAATGATATTTTCTTCTTCATTCACTCATCCAGTCCCTGATTATCACATGCTTCTATTGTTCATTGATTGTTTTCCCGTGATCAACAGTTAGAAAATCCTGATGTAAAAGATAAAGGATATGGAGAAGCCATAATTGCTGCTGACGAGGTTGCCATTGTTGCAA…	0	0	4	1	1	0	0	2	2	5
TaCML1.1-A	TraesCS5A02G382800.1	TGTTGGTGCTACTGCGGCGGTCTACTCTGCTGCTATCCTGGAGTACCTGACAGCTGAGGTTCTGGAGCTGGCTGGGAACGCCAGCAAGGATCTCAAGGTCAAGCGTATCACCCCTCGTCACCTCCAACTGGCCATCCGTGGAGACGAGGAGCTCGACACCCTCATCAAGGGCACCATTGCTGGTGGAGGTGTGATCCCGCACATCCACAAGTCCCTGATCAACAAGTCCTCCAAAGAGTGAACAGAAAAAATAGCAAAGGAGCATCTCTAGCTTGAACTGGACATTTTCTCAGTCGTCTGTCAGATAAGTTTATCGTCGTGTCATTTAGTGTTTAGCTGTGCTCCTTCCAGATCGAAGTCGTTGTCTGTCTGTGTAATGTTTACCTGGTACTGATTCAG…	0	2	3	0	3	0	0	3	5	5
TaCML1.2-A	TraesCS5A02G382800.2	CCATACTTAAACAATTTATTTACATTGTTGTTGATCCAGCTTGTGTATGAAGAAGTCGTCAGTGCTGATTGTTTTATTAATGGCCGACTAAGTTCAAGTTACCAAACATGTTACTTTTCTAAGTCGTAGCTGCCCACTTCAAAGTTTATCCAGCCCGTCTGAAGCTACACCTGTTATGTTTTTTCCCTAGTCCTATGGACAGTGGCACACTCCAGGTGCGTAGCTGCAGTAGAGCAAGCAGTAGAGTTGCAACTTCTTCACTCACGTTTCACCTCCATCAGTCCTGCAGTAGAGTTGCTTACCCGTACACGCTTTGCTTCCCCTGTTTGTTAAAATCCTCAATTTGCTCTTTCTGGACCAATCAGGTTTCGAATTCAAAGTTTCAGAGCCACTTTGGTA…	0	1	2	0	2	0	0	2	5	5
TaCML1-B	TraesCS5B02G387200.1	ATGTGGTGAGCTATGCTGGGAGACACACAAATGATTGAATGAGGCTATTGTGGCCTTTTCCCCCTTAACTAATCGACACGTCCTAGTTTTATTGTGTGTATGATATACTGTTGTCACATCAATCTCACTAGTCATGCTGAATCTTTCTTGGTATCATGTACTGTACTAAACAAGTGATAGTTTGTTAGCATATGCTGATCTGTGATACCGACTTGTGTGTACGTGCTTTCTGCTTTCACATCTGTTTCACAGTCCTAAGTTGGTAGGTCTTTAATAGTCAGATGTTTTGACGAAATCCTACTAAGACACTTGATTTTCGGTGTTTGCATCCTTCGATTTGATGTTACTGTTATGCAATTTTCGTGTAGGCCCCTTTTTATTGTTAGGCATGCTCCATGT…	0	2	4	0	4	0	0	2	7	5
TaCML1-D	TraesCS5D02G392200.1	GTGTACTAATTCTTGGCTATGTGATATTTCAGTTCCCTGTGGGCCGTATCCATCGTCAGCTGAAGCAAAGGACTCAGGCCAATGGCCGTGTTGGTGCTACTGCGGCGGTCTACTCTGCTGCTATCCTGGAGTACCTGACAGCTGAGGTCCTGGAGCTGGCTGGCAACGCCAGCAAGGATCTCAAGGTGAAGCGTATCACCCCTCGTCACCTCCAGCTGGCCATCCGTGGAGACGAGGAGCTTGACACCCTCATCAAGGGCACCATTGCTGGTGGAGGTGTGATCCCGCACATCCACAAGTCCCTGATCAACAAGTCCTCCAAAGAGTGAACAGAAAAAATAGCAAAGGAGCATCTCTAGCTTAAACTGGACATTTTCTCAGTCGTCTGTGAGATAAGTT…	0	3	4	0	1	0	0	4	4	5
TaCML2-1-A	TraesCS5A02G057100.1	ATCATATGGATGTATATTACACATGTGTAAAGTTTGGTGATGAAATAAGTAAATATGCAACCTATACAAAAATGACAAAATGGTGATTTCCAAATAGTGAATAAGGCATGCACTGTTCATCTTTCCAAAATCACGATTTTGTCATTTTTGTGTAACTCACGTGGTTACTTATTTTAGCATCAAAATTTGCACATGTGTAATATAGATTCATATGAACATATTGATTTGTTTTCAGAATTTTTTATAACTTCAAAATAGCATTTTGGCACAGTTCAAAAAATAGGGCTCCAATGCACCTGGGTTCCAAAGTGACTTTTTGATCGAGCCGGTCTTCTTTAGATGGGCCTCTGACTCCTTCAAATTTCTTGCGTTTTTATAACACGGGCACCCGCTGCCTAG…	0	0	2	3	3	1	0	4	0	5
TaCML2-2-A	TraesCS5A02G057200.1	ATGTTCTCGTCGACGACGAGGTGCCTACGGTGACTTCGTAAATTTCAAGATGATATGTCGGCTCAGTCTTTCGGAGATGCTTATAGGGATATGGTGTGCATGTGTGCGTTCATAGAAGTGAGTGTATGCGCGTGTATATAAGCACTTGTGTCTGCATTGTGTTACAAAAAAAACATCATAGATGTATAGAGGCAACCTTACCTCTAAAGTAGCCTCACATGATTTGCCTCTTACCAAATGAAAAGCCATAATGTATATAAATTCTAACCAGCTGGCCCTAGCAGAAACTGAAAATGATATTATTAGCACCAAATTTTCCCAACAAGCCAATCTCTCTCTTGTACTTTTTATGGCTTCCTAAGGTTGACAGATGGGACCGGATGGATTGTTAAAATGTTG…	0	0	2	0	5	0	0	4	4	4
TaCML2-B	TraesCS5B02G059900.1	TGCCGAACCCGAGCAAACGTTCAAGGGATGCAGTTGGATGGCCAGCTCTCGTATCCATGTTCACAGACTGGTCCGAAACAGTCCGCGGATGGATACCGTGTCCATTTTCGTGCATTGAAGATATCCTAAAGTTTTGGACTTCGTGCATTGAAGATGGTGATCGAGCGGGTCTTCTTTTAGATGGGCCTCTGACTCCTTCAAATTTCTTACGTTCTTGTAACATCGGCAACCGCTGGCTAGGCAGCGGGAGCGCGACCGGCTGGAGGAGATGTTGGATGCGCTACATGTCATCACTCGGCGCCTCTCTTCTATGCGAGCCCCCTGATGATGTGGCCAACTGATGATCTTTTTTTTTCTTTTATGCTTTCTTTGGGCGCACCTGTGCTGATGCTTGAGTAG…	0	1	3	5	2	0	2	3	0	6
TaCML2-1-D	TraesCS5D02G068000.1	CTATGAGCAAACTATGAACATTGACGTTGATCGGGCGTTATGCATGGCCGAGCCCGAGCAAACGTTCGAGGGATGCGGTTGGATGTCCGGCTCTCACATCCATGTCCGCGGACTGGTCCGAAACAGTCCGCGGATGGATACCATGGCCATTTTCATGCGTTGAAGATACCCTAAAGTTTTGGACTTCGTGCGTTGAGATGGTGTGGGTCTTTTTTAGACGGGCCACTGACTCCTTCAAATTTCTTGCGTTCTTGTAACACTAGCACCCAATGGCTAGGCAGCGGGACCGCGAACGGCTGGAGCAGATGTTGGATGCGCTACATGTCATCGCTTGGCGCCTCTCTTCTATGCGAGCTCCCTGATGATGTGGCCAATTGGTGATCCTTTTTCTATTTTCTT…	0	1	5	4	1	0	2	4	1	7
TaCML2-2-D	TraesCS5D02G068100.1	ATTGCTGCCTCCTTCGCCTCGCGCTCCGACTGCCCAATAGCTAGCCAGAGCGCCTTGGCATTCTTCCGTCGGAGGCGGAGAGTATCCGTCTCCGCCGTCGTGAGGGAGCGGCGGTACACCCAGGCAAGGAGACGCGCGTCCTCGTCGGCGCCCGGCTCCGTCCCGCGACGGCGGCGCGTGGACTGCTTTGCCGCCTCCCTCTCCCGTGCACGCGGCCTCCCAAATGGTACATACACTTCCTAATTACTCCTACTTTACTACCGTGAAATATTCTCGAGAAGAGCTTGGAGGTTCCCATTCACTCTACCAACATAAATGTTGACACAATCCTGTCGAGCCTTCCGACTTCGCTGACAGCCTTTTCGATCAAATATTTGGGCCTCCTCCTCTCGGTTTGGC…	0	0	3	2	1	0	0	3	2	5
TaCML3-A	TraesCS5A02G139700.1	TGGCACTATATCAATAGGTTAGTACTAAAAATGATATAAAATGACTATAAAGTGATTATAAAGCATCCAAGATTGATAATGTAACAACATGAAACAATCAAAAATTATAGATACGTTGGAGACGTATCAGGTAACGGTACAGAAAGGTATTTCTATAAGGTGACTTGATGACAGAGGGGTAAATTTGAGCGTGCTTCGAAATTAAAGGCAAATATGAATAGTGGGTTTGAATTAAGAACAAAGATGTAAAAGATCCAACACTTTAAGACTAAAAAAACAGGTTGGCAGTCTAATTTGACAGGACGTGCAACATGCATGTAATGAAGTTGCTGAAAATCGCATATGCCTGGAAGCCAAGCATCCGATTCCATCGGCCTGGCCAGGCTAAGCAAAATGCCT…	0	0	1	0	0	0	0	3	4	3
TaCML3-B	TraesCS5B02G137100.1	CGGTCTTTTTTACTCCGCATAAAGATTTGTGTCAAGTCAAACTTTGCAAAGTTTGACCAAATTTATATCAAAATATTAACATATACCATACCAAATATATATAATATGAAACTACTTTTCATAATTAATCAAATGATATTGACTTGGCATTATGAATGTTGATATTTTTTCTATAAGTTTGGTCAAATTAGAGATACTTTGACTTCAGACAAAACTTATATGCAGACTAAAAGGACCGGAGGGAGTACATTAATATATGATAATATTTATAATCATGTTAGCAAATTGAGCTAGTTTTTTAGTTTTGTTGTGTTATTTTGCACATCATTCAAGGTACTTTTGTGTTTCAGCACATATGTTTTGTATATGTTTACGGTAGTTTGTTTGCATATTCCTTCA…	0	0	0	0	0	0	0	5	2	2
TaCML3-D	TraesCS5D02G153400.1	AACCAAAGAGACGAGCAGAAACACCACGCCTTTCGCACCCATGGGCGGCACCCAGCATCGAGACCCAAAGAGCCGGCCAAAACTGGCCTCCGTCGACCTGTCCTGCTGCACCGGGCGCGAGACGAGCTCCCCGGTGTCTCAGCACCACCAGACAGGAGGCAAGGATGATTCTGTGGCCGCCCCAGGTGGCGGAATCATCCCTTAACGATGGACCGCGGATGGGTGAGAGCCAACCCTTCGACGAATGTAGCGCCTAGACGACAAGGAGAGGGGTCAAAGGCCGAAACAAGCCGCCTACGAATGAGCTGACGCTGCAGCCGACCTGCCAAGCTGCTGTGGAGCCACCCATAGCCGGAGCAGCAGCCACACCGGGCCACTTCTCAACCCGCGCCGCCCGCT…	2	0	2	0	1	0	2	4	6	6
TaCML4-B	TraesCS4B02G131100.1	GCCGATGGCTTCAACGTGCTGATGCCCAGCAACATAGACACAACCATAGCTGGGGCCGACAAACCTAGTTTAGCGCCACTTGGCTAATTCAAGGCTTTTGAAATATCTGAATATCCTCCTAGGCTAAGAGCAATACTGCGAGTATCTATCTGTTTTCAGTATCATGTATTTTATGTTTCTCAACCATCTCAGTTTCATGTAATAGATAGTGGACAATTAGTCATCCTGGATGATACTCACCAAATTACCTGATCCAGATGCTCTACTTTTGACGCCGAAGAATTTAGCTCATATTTGAGCCTTGTTAGGGCAACTCCAAATAGCCAGCAATTGTTCCGACTGGTTTGGACGTGCAAAATTCCATAAATCAGAACCAAAGTGGGGGAGGGTTTGGGGGAG…	0	1	4	1	2	0	0	3	0	5
TaCML4-D	TraesCS4D02G126100.1	CGATGGTGCACCTAGCCCCACGGTGGGCGCCAAATGTCGGGGGTGTCGTGCGACATATGCCAAAGGATGGCTTATCATGGAGGGGGCTAATAATACGTCGCCGGTGCCAGGAAACGGGATGAGGCGTAGACATACACACCGGCGAATCTTACCCAGGTTCGGGGCTCCTAGGAGATAACACCCCTACTCCTGCTCTGCGGGGTCTCCGCATGATCACTCAAGCAACATTGGTGACTACAAGCTTGCTCCTTGAGCTGTTTCTCTAGAGGGGGAAGAAGAACAAGGCTAGCCCTAGCTTCCTCTCTCTATATGGGTGTGTGAGTGAACTAGAGTCTGAACCCTTTGCATGGGTGCCCTGGGGGGTTTATATAGGCCTACCCCCCAGGGGTACAAGGGTAA…	0	1	1	1	3	0	0	4	6	6
TaCML5-A	TraesCS7A02G316100.1	TATGTAAAAAATTGTATGTAGACATTTTCTTTGCAGGAAAAGTTTCAATTTATTCATCTTCAATCATGACAGTACAACAAACACCAGAAATAAAAATTACATCCAGATCCGTAGACCACCTAGCGACGACTACAATCATGAAGTGAGCCGAAGGCGCATCGCCATCATCGCCCCTCTATCGCTGGAGTCGGGCACAACGTTATAGTAGACAGTCGGGAGGTCGTCGTGCTAAGGCCCCATAGGACCAGCACCCCAGAATAGCAACCACCGCCGATAAAGAATAACGTAGATCGGAAGGATCCAAACCAAAGACACACGAACGTAGATGAACAACGACGAGATCCGAGCAAATCCAGCAAAGATAGATCTGCCAAAGACACACCTCCACACGCCCACCAA…	0	1	1	2	0	0	2	1	2	6
TaCML5-B	TraesCS7B02G217200.1	GCCCCTGGGTCTATCTCTATCATATACTAAAATCAGAAAAATACCTTGCTGCAATTTATTTAGAGTTCTTTTATTTTGTGTTTTTGTTTATCTATCTACCATTATCAGGCTTGATCCTTACAATTAACAACTGAGGGGATTAACAACCCCCTTAATCGCATTGGGTGCAAGTATTTGTTTTCTTTTGTGTGTAGGTGTTGTTCACGAGGTTTTGCGTGGTTCTCCTACTGAATTGATCACTTTACTTCTTAACTTGGGGAAATACTTATCTCTACCATTCTACATCATCCTCTCCGCTTCGAGGAAATCCTAACGCAATAGCACAACTCTAGGTGATCGCGGAGGAGAACGACGCCAGCCACGCTTTGTAGGTGCCACGGACGAACTATCCGGCGGCCG…	1	1	3	1	0	0	2	2	1	7
TaCML5-D	TraesCS7D02G313100.1	CCAAGGAGGGATTTGACAACCCCTCTTACGCGTTGGGTTGCAAGTATTTGTTATTTGTGTGCAGATGTTGTTTACATAGTGTTGCTTGGTTCTCCTACCGGATTGATAACCTTGGTTTCATAACTGAGGGAAATACTTACCGTTGATGTGCTGCATCATCCTCTCCTTCTCGGGGAAATACCAACGCAGATACAAGTAATCAGTATCTCATATTTCTGTGTTTTGGGCACCATGTTCATGCCCTTGCGTCCGGGTCATGTGTTGTATCACCTCTTGTACTCATTCAATCTTCTTCTATCAATGCAATGATACACAAGCTTTGCTTATTCGCGAAAAAATATATAGGCAATATAGATATAGTTCTCGCGTTGTGTGGCTTCTAACCATAACACTATAAGT…	0	0	1	1	1	0	2	1	1	6
TaCML6-A	TraesCS1A02G308700.1	AAATGGGCAGCAAGAACTACATTTTATTTACTTGATAGGATGCAATCCAAGTTGATGCTAAACCTAAGCACTGCTTTCTTAAGGCTTCTGCCTGGCGGTCCATCATTTCTTCAGCTGATGCATGATTCATAAATTGATTTCTAGAATTCAGTATGTTGAAATGAACGTCAGCGACACTATAGGAAAGCGTCTGGCAAGTTAACCTATCTTATTGTTCCCTTCATGTTACCCAGCCGGCCTATAATATTTAATCCGTACTGCTTATCCTGCAATACAGTGCTTGTTTAAAGCCATGTTTGTTTACGATTCCCAGCTGTTCCAACTTGCAGCTCCTTATAGTAACAATATATAGGTGCGTGTAAGTGGCCAACATGCTGATTGGAGGTATTATGACATATC…	1	0	5	3	0	1	0	1	1	6
TaCML6-B	TraesCS1B02G319300.1	GCAGTTTGGGAGAACTTTCCTTCATTTTTTTATTCCTGCAAGTTTTCCTTTAAAATTCCTTTGCACCGAACGGAGCCTAAACCTAAGCACTGCTTTCTTAAGGCTTCTGCCTGGCGGTCCATCATTTCTTCAGCTGATGCATGATTCATAAATTGATTTCTAGAATTCAGTATGTTGAAATGACACTCTAGGAAAGCGTCTGGCAAGTTAACCTATCTTATTGTTCCCTTCACGTTACCCAGCCGGCCTATAATATTTAATCCTTACTGCTTATCCTGCATACAGTTCTTGTTTAAAGCCATGTTTGTTTACGATTCCCAGCTGTTCCAACTTGCAGCTCATTATAGTAACAATATATAGGTGCGTGTAAGTGGCCAACATGCTGATTGGAGGTATTAT…	1	0	4	2	0	1	0	4	2	6
TaCML6-D	TraesCS1D02G308000.1	CCTAGAAGTGGGAGATCTAGTCTTAACTGTGTAGTCTAAGACCAGCACTTGATTTGTAGATTCCTCTTTTCTAGTGTCATAGTCGCTCATTTCTGCATCATTTAATAGTTATTTCCTTGCTTGGTACATTAAAGGACTATGTTTCAGCACGTCTTTAGATGCAAGTTGGTCTGGTCTGTGATCTGTGTCATATCTAATTGTGTACATGATGACTTATAGAATTGTAGGTTGACTTTTGATTTCATATGTTAAATGGACAGCAAGAAGTACCTTTTTTTTACTTGGTAGGATACAATCCAATTGATGCTAAACCTAAGCACTGCTTTCTTAAGGCTTCTGCCTGGCGGTCCATCATTTCTTCAGCTGTTCATAAATTGATTTCCAGAATTCAGTATGTTG…	1	0	5	3	0	1	0	2	1	6
TaCML7-A	TraesCS1A02G193700.1	CTTCAAACCCGAGGTGTGGCGTAAAAAATAACAAGGCATTCCTAAAGGCCGAAAACTTAAAGGGGCTCCTCAGATACCCGATGTGTAAACTCTTTGGATTCACTTCGGCGGTCCTCAAGATCGAAGATGAGGAGATTTGTTGAACCAGTTTTCAAGACCGACGACCGAAGATGAAGAATAGTTCGGAAGAATCGAGGAGCATCCTCAATTTGAAGACCGGTTCAGGGGGCTACTGACAGTGTCCTGGACTTAGGGGTACTCACCACATCGTCTCCCGACCAGCTGGATCGGGCCAAGGACCCCGATGGCGGTTCACTTATGGGCCACTTCGGACAGCCCATGCCGCATACAAGGAGGATTCCACAAGACTTGGCGCACAAGACAAGGACTCCTCTAAAC…	0	0	0	1	3	0	2	4	1	5
TaCML7-B	TraesCS1B02G208700.1	CTATATTCTGATATTGGTTCCCACATATTCTACGAAGATCTTTATCGGTCGAACCGCAATGTCAACATACGTTATTCCCTCTGTCATCAGTATGTTACTTGCCCAAGATTCGATCATCGGTATCTCCATACCTAGTTCAATCTCGTTACCTGCAAGTCTTTTTACTCGTTCCGTAATGCATCATACCACAACTAACTCATTAGTCACATTGCTTTCAAGGCTTCATATGATGTGCATTACCGAGAGGGCCCAGAGATACCTCTCCGATACTCGGAGTGACAAATCCTAATCTTGATCTATGCCAACCCAACAAACACCTTCGGAGATACCTGTAGAGCATCTTTATAATCACCCAGTTACGTTGTGACATTTGATAGCACATAAGGCATTCCTCCGGTG…	0	0	0	1	0	0	0	4	2	3
TaCML7-D	TraesCS1D02G197600.1	TTTTATGAATATTCAGAATAGTTCTGAAGCATTTCGGGGTCAGCGGAAGGGTTTCGATGAGTATCAGGTAATACCGGGTATTACCGATAAATTATATATAGATGGAAAAAGTTTCCGGAGATGTTAATATATATATAAATGGTCTAGAAGTAATTATAATATTTTATATTTAATTTAAATATCAGCAGGCCTAAAAGGCCAAGAGGTGGAAGGCAACTTGGGCCAAAAAGACCCAAGTGCCCAAGTGGGAAAGTGCCTCCTTCCCTAAGGAAGGAGGCCGAATTGGACAAAGGGAGGAATCCTCCTCCCCATCCTAGGGAAGCACACCAAGGGGAAAACTTCCCCCCCTTGGTGGTAGCCTCTCCTCCCCAACCTATATATACATGAGGATTTGGCTCT…	0	1	2	2	1	0	0	6	2	6
TaCML8-A	TraesCS1A02G416100.1	TCCTCCGTGGACCATCATTTTGTCCTGCATGCATGCATGCCAAGGAGGTCCAAAACGAACCTAACTTCAAAAACAAAAAAACGAACCTCGTTTTCCATTTGAACACTCCCAACCAAAGGTTCAAGGCTGTCACACGGGATGCGCAGAACGAGCACATTTGCACCATGGCAAGCCTGTCACGCGGTATGCGCACATCTATGTGGTTTCACTGTAATAAATTCATAATAACAATAACTCTGCACGAGCTGTACAAATACCCAACTCCAACTGTGTCAAGCCCCAACACAGGAGCTAAATTCTCCTTCATTTTCGCCCTTTCTGAACCTCCCGCGAGCACTAGCTAATGTCGCAACTACCACGACCAAGTAAACCTCACGCCAGCAGGCAAGCACCACCGTC…	0	0	2	0	3	0	2	6	4	5
TaCML8-B	TraesCS1B02G446400.1	ACCATCATTTTGTCCTGCATGCATGCATGCGAAGGATGTCCAAAGATGAACCTCCTTTGCCGTGTGGACACTCCCAACCCAGGGTTCAAGGCTGTCATCACACGGTATATGCGCAGAACGACTGAACGAGCAAAAATTTTCACCCCGACAGTTAAATTCTCCTTCATTTTTGCCCTTTTTTTGAACCTCCCCCCCAAGCAGGCTTTGCTAGATCCACGTAAAGTCACATGAGCATTTTACGTAATGGTTGATGTGGGGCATTAATAGTGGATCTGTGCGGTTAGGTTGGAAGTTTATGTAGGAATTAGTAGCGGCTACGTAGGAGTAGAATTATTGTCCCGCGAGCTGTATGCAAGTACCGAGCGAGACCAAGTAAACCTCACGCCAGCAGCAGCACCA…	0	1	4	1	2	0	0	4	4	6
TaCML9-A	TraesCS3A02G216300.1	TCATTTTTGTGTTATTTTCACTTATGCCCATGAAACTTTTACTTTAATTTTCCGTGACAATTTTTACTTTTTTCACCATGGCAAATTAACCTTTTTATTGCCATGGAAGATTTTCCTTTTTCGCTTTTGTAGATTTTCTTTTTGCGTTTACTTTGCAAAAAACATGGCATATAGTACTAAATAAGAGATGGCAAATTTTGCCTTTTGTTTTGCCACATGATGGCAAATTTTAACCCACATTTTTTCCTTTTAATGTATATAGTAAAAATACCATACGAATTTGTTTAATCAACATTTTCTTGCTACCATGTACAGATGCAAATTTGCCATGAACTTTCTCTTTAGTGTTTTTTTACAAAAAAAATATCTTTTTGACCATGGCAAATTTTGCTTATAAAG…	0	2	1	1	0	0	2	3	3	6
TaCML9-B	TraesCS3B02G246100.1	AATTTTAACCCACATTTTTCTTTTTAATGTATATAGTAAAAATATCATACGAATTTGTTTAATCCACAATTTCTTGCCACCATGTATAGATGAAAATTTGCCATGAACTTTCTCTTTAGTGACTTTTTCACAAAAAAATATCCTTTTGACCATGGAAAATTTTGCTTATAAAGACGAAGCCTTTTGGTTTGAACCATTGGGATTTAGTAGTAGCTTGTTTGTCACTCCATCTCTAACGAAAAATTCATCTTTCAGTTTATTTTTTTGGACATTTGCAAAAAATTATAGCATGGCAAATCTAGGCATTATTAGTCACAACCAAAACCGGGATTTCTAGTCACACTAAAAACTGGGCCAAACTAGGCCTTATTTAGTCACAGCCAAAAAATACCTATATGG…	0	0	2	2	0	0	0	4	4	4
TaCML9-D	TraesCS3D02G217900.1	TACGTAGCTAGCAAACAATTGGATCAGGTTTCAGGAAGTGTTCATGTACGTTTCTTTGTCGTATATTCACTGGAACATTGTTATCAAACTGTGTCATGGAGGTTCATTAGTACACATGTCCCAGTCATTAATTATTCAGTAAATGAGTGCTTATGTCCTCAACTATCGGGAGGAATAGTTGTTGGATATCAAAACTTACATTTTAACAAGCACTTCTTGCGTTATTTGTTTGTTCTTGATTTTTATTTAATCCAAAAGCCCTTGATTTGAAGACAACTGCCACTGCACACTTAGGGATGGCAGTAGCAAAACATGTTTGAAGCAGGGGCAGGAAGAAGAATTCAACAACTGAATGAGCATGATCTTCTCTTATTAGGAGGACAAGCCCTCATCTGGTAA…	0	0	0	0	0	0	0	3	3	2
TaCML10-A	TraesCS2A02G166500.1	GAGATGAAATGATGTACTCGTCGAGGCGAACATTTTGATATGCTACACGCATGAATCGGAGCCACGATAAGGAAGTTATGGCATGTCAAAGTATGCAAAAAAACTAGGGTTTCGAGGGGAAAAAGTCAACCGAGGGGATTTCCAGATCTGGATCCGGTTGCACTATAGCGGTGCGCACTCCGAGGTTCACCGGAAACCTATTCGCCGGAGATCGCGGAGGAGGCCGGAGTCGAGGGAGGCCGGAGATGGTGAGGAGGGGCGGCGCCAGCGTTGAGCTCCTCCACGGGCGCACGTGCTCGTAGGGCTCCGGCGACTGGCTCGGGCGGCGCGAGCGCAGGGCGGTGGGCGAGCTCGTCGGCGAGCAGGCGGCGGAGCGCGGCGTTCCGGCGGATCGGGGCG…	0	0	4	0	4	1	2	3	3	6
TaCML10-B	TraesCS2B02G192400.1	AGCTGTTTGGCGGCGTAGAAGTACGGAGCCTTATAATGCTCTGGCCAAGGCGACGTATGCACGGTCGGCGAGTCCCCCCGGACCGGGCCCCGACCTACACCACGTCGGCAACCTGCACGTCCATCGCCTCGTTCGCCACCAATACGCCCTCCGTCGACCTTATACTTCTTGAGCATTTCCTTCTTTGCGGCCTTCGCATTGACGCGGTGATTTTGTCGTCTCGTCGAGTTGATCTTCGGGCGAGCGTGATCCTCAGACCCTCGACCACCTCCGTCTTCGGTAGGGTCCTCCGGGTCCATGGGTTGGCGGAGGGATGGAATAGGAGAGTGGGGAAAAGGGCGGAAATTTGGCGGAGAGCGGCGAGATGAAAGAAAACAGTGGGGGGTTTGGTCGTGGAAA…	1	1	7	2	5	0	2	2	6	8
TaCML10-D	TraesCS2D02G173900.1	GTGTTCATAGAACCACATATGAATGTTAGCCCAAAAGGTTGTGCCCTTTTTGCTTCGTGTCATGGATCGGATCCAGGCTAGTAGCCAACCATGCATCACACAATAGCTCGTCCTCCCACATGTTGAAGCTTTTTTCTCTGCCCCTCTTCTTTGAATCACCACTGAAATCATCTGGATCATCGTCCTCGCCCTCCTCCTCCTCTCATGCTGTCCCGCAACCCAATTATGCTGTTGTGTGTCCACGTCCTGCTGTGTGTAGTCCCGATGCATGCCCGGCTCTCTGTAGGTACCGGACTGGGTGTACTGTTGTGTGCCTGGCTGGTTGTAGGTGCCGGACTGGGTGGGCTCTGAGTCATCCACCTGCCCGACCTCATAGGGACCTCCTCCTCCGCCTCCCTC…	1	0	8	4	5	0	2	3	6	7
TaCML11-B	TraesCS7B02G412100.1	GTATAGCACACACAGAACACAAAAACGGTCCTTTGATTGGTCCAAGAGACCCTTGTGTGTGGCTTCATGTCACCTCCACTGAGTTGTTGTAGTACTCCACAATTCTCCCCAAAAAATGGTCCTTTGATTGGTTCATTCCAACCGTTGCATCCATGGAGATGTTCATGCAAGCATAGCATAAAGCAACATCTTCAACTTGGTTGTAGTTGTGAGTTCTAATCCTTGGTTGCTTCATGCTTGATTGGGTCCGGTTTCCAACCGTTGCATCCATGGAGATGTTCATCCAAGCATAGCATAAAGCAACATCTTCAACTTGGTTGTAGTCGTAAGTTCTAATCCTTGGTTGCTTCATGCTTGATTGGGTCCGGTCTCCATTGGATCATCAAACTCATCTTTGAC…	0	0	3	1	1	0	2	3	3	6
TaCML11-D	TraesCS7D02G492100.1	AACATGTCTTTTTCTTTGAACCTATCTTATGTAATTTCATCTACTTACTAACGATTAAACCTCTCTTGGAACACAGATGGGACCTTTGCTACAAAAGGCTGTGGCATCCTTTCACCTCCTCCCCCCGACAGAGAAATATGTTCCTCCTTACCAGGATCCATGGAGGTTTTGGTAATGGGTCCGTTCTTCGTGCAGTTTTGGCGATCCAACGACTTCAAGTTTTGGTCCGTGTTTCTTGTAATAGATTCTTCAGTAGCACTTTCAGCTCTAAGGAACGAATTCTAGATACTTTAGTTTTTGGCCAATCTACTACGAATTGGATGTTTTAGTAAATTATGAATGTCAAACGTACCCAGCAGCAATAAACAATGCAACCACCATTATTATTTTGAAAATGCA…	0	1	3	2	0	1	0	3	3	6
TaCML12-A	TraesCS7A02G281300.1	GTGTTGTTTTGTAGCCAGTTGAGCTGACGAGTATAAGTGACAAGTGAATGGTGCGAAAATGTAAGAACTAACTTGAACGGCAGACTTGAACACTTTCTGAAGATGTTTGAACATTTATTTGGAATTGTAAACAATTTTTTAAAAAGTCAAATAATGTTTGAAAATTCAGTCATTTTGCAAACAGAATATTCAATTTTTTTTGTGAAACGATGAACATTATTTAAAATCCCCAATTTTTTTGATAAATATAGACATATTTTAATCTTTGAATAAAATTAGCAAACGGGGATTTTTTCCAAATTGTTGAACATTTTTTATAAATTATTAACAACATTTTTAGAAAAGGTAAACATTTTTCTGAAAGTTCTTTTTTTAAAGTGCTTGTTTTGAATTTATGAA…	1	1	4	0	1	0	0	3	2	6
TaCML12-B	TraesCS7B02G179800.1	NNNNNNNNNNNNNNNNNNNNNNNNNNNNNNNNNNNNNNNNNNNNNNNNNNNNNNNNNNNNNNNNNNNNNNNNNNNNNNNNNNNNNNNNNNNNNNNNNNNNNNNNAATTGTTGGCCACGGAGAGTTGACCATTGACCTTTTCAGAAAAAAAAAGATTCCCAAAATTTTGACAGAAAGTTCAAGAAAATTGAAAAAAATCATGCAATTTGATAAAAGTTAAATAAATTTGAAAATTATCTATATAACATGGAACGATATTCGTAAAAATTGAGAAAAGATCACGAATTTGAAAAAGGTTCAAGGATTGTAAAGTTCGTAATTGAATTTTTTTTGCAAAAATGAAAAGAATCACGAATTTGGTGGATTTTTTTTCATAAAAGATATGAAAAGTTTCAGAAAA…	0	0	2	0	0	0	2	5	1	4
TaCML12-D	TraesCS7D02G280000.1	TGTGTCAAATTCAGATAAACCGCATCTGATATGCGGGCCGGCGCGGGCACCGGCAGAGCAGACACCGCATAGCGAAACAATTTTAGAAAACATTCAATTATAATTTCGTATTGGGGTGGCGTGCAGTGTTGCTACACGAAAACCCTTCAGGCGAGGGGGAGCTTCTATCTCGCTATAAGGTGACCGTTGACCAGTCAACCAGCGATTGTTGGCCACAGAGATTTGACTGTTGACCTTTTCAAAAAAAAATAAAAAGTTCACAAAATTTTGAAAAAAAGTTCAAGACATTTGAAAATTTTCATACAATTTGTTAAAAGTTAAATAAATTTGAAAAAGTCCATATAAGATGGAACGATATTCGTAAAAATTGAGAAAAGATCATGAATTTGAAAAAAGTTC…	1	0	4	0	1	0	0	5	2	5
TaCML13-A	TraesCS6A02G295500.1	GTTATGAATTGCCTTGCTATAAAACTATGTGTTACCGGTTCTTTCAGTACTTGCAGAGAATACCTTGCTGAAAATTACTTGTCATTTCCTTCTGCTCCTGGTTGGGTTCGACACTCTTACTTATCGACAGGACTATGATTGATCCCCTATACTTGTGGGTCATAGGGAGGGCCAAGGTCGAAAGTAGGACAAGCAAACATACACCCACTACACAACCTACAACTATGAGCAAGACCAAAGCCTAGTAACTAAGAGGAGGAAAAGGGTTATGAGTGTTCGGCCACTCTAGCTAGTACCCTGACCACTACATGTCACACCCCGACCACCACCTTTGTAACACTTGAGCACTTGTACTCTCCGGATTATATCAATACCAACAGAATATAGGGTTTTATGCTA…	0	1	0	2	0	0	2	3	0	4
TaCML13-B	TraesCS6B02G325600.1	TTTTTCATGTGCACACAGGATTTTGCTTGCACATATAATTCTCATTGACTTTAAATGCATACTATTTTATCTCCCATTGCAATGCACGGGCATACTACCTCTGTCCGAGTTTATTGGTCCCCATTATATTTCGTGCCAAATTTTGACCGTAGATTAAACTAACAAAATGTTCATGTATGTCATCAAATATTATATTTTTGAAAACTATGTTCAAATACGAATCCAATGAGATAATTTTTCTTGACATGCATTACCATTTTGTTAGTTAAATCTTTAGTCAAAGTTTGGCACAAACTACAAAGAGGACCTATAAACCAGGACGGAGGTAGTATTTGCTAGTATATGCCAATGATTTTAGTAACAACAACAACAACCAAATTAGCACATTTTCTATTCATC…	0	1	1	0	0	0	2	4	0	4
TaCML13-D	TraesCS6D02G276100.1	AGTCCTTCAACTTAGATGTAATCGATGCTATTAATGTCTTGCTTTTCTCTTCCTATCGTTCTGTTGCATACTTATATATTGCTTATGTATTGTCTGTGAATTGGTACTAACGTTTCGTTTGGCTACTGCATAGCGATGCCGTGGTATGTCGTGTACAAGGGTAAGGTTCCCGGAGTCTACGACGACTGGGAGGAGTGTCGGAGACAGGTTCACCGATTCAGCGGTAACAGTTACAAAGGGTACGCCACTAGGGCCGAGGCCGAATCTAGATACGCCCGCTATCTAGCGGGAGAGGGGAGGGAGCGTTGGAGGAACCGGATGAAGACGAGTTTCATCGTGATGATGCTCATCGTGATGACCGCAGCTCTCTTCTATGTGATGGTAGTTTAGATGATCGAT…	0	0	0	2	0	1	2	2	6	5
TaCML14-A	TraesCS3A02G488400.1	TGCCTAGCAGTCCACTCTTCTCGAATATCGATGGCTCCGATTCCACTGCCTATTTTCTCCCCTCCCTCCAGCATGCCCGGCTGCAACAGTGAATCTGGCTCCATCCACTGGGACGGGCTCTTGAACAAGGACTATGGAAGCGAAGCCCTAGAAGACGAGGAGCTCATGCTCTGCATTGCCCATCCTCTATCGCGGCTAGACATTGCCCATCCTCGATAGTGGGCAAGATGGGCAGTCGACCATGTCAACCCGTCTCATTCGGCCCCGACATGTCGAGCTTCGTGGTCGTCCCCTTCGGAAGCTGCTTCCCCAACCCCGGGCCGGCAGTGGGTGCTCGTGCCCGCACTACCAGCATGTGTCGTCCGCGCCACAACAATCAGAGGGAAGGGCGCCTCGCTA…	1	0	4	2	0	0	0	4	8	5
TaCML14-1-B	TraesCS3B02G536200.1	ATTTCAGGCCTTCAGGGGATGTGCATTTAATGGGAGGAGACGTTCTCGTCGATTACGAAGGCATTTGTGACGGCTTCGTCAATCTCAATATGATGTGCCATCTCAGTCTCTTGAAGGTGACTATAGGAGTAGGGTGTGCGTACATGCGTTCGTAGGGGTAAGTGTATGTGCGTTTGGGTTTGTACCGTGTTAGAAAAAAGATCTAACGCCTTGTGCCACATCAGAGACCCTGCTACATCGTGTCATCGACAAACCCTCCATCAAAAAAAAAGCGAGCCAGATCTGACATGACCCAACTATGGAAGGGTATGATGACCCTGACATGTTTTCGAAGAAGCACCAAAGACATTGTCCAGTTCAATGCCACATGCTCGCTCCGATTGGGTTTGGAAGTCGGGC…	1	0	3	2	1	0	0	2	9	6
TaCML14-2-B	TraesCS3B02G538300.1	TCCGACCCCCCCCCCCCAACTCCAACAGCAAAGTTGACGTCTTGGTTCTCCGCGCCGGCAAGTGGAGCCGATGGCGGCGGTAGTTCATCATCAGGTGGATCTTGGCGCCACCGCCCTTACTCTCCGGGACCCTCGGCAATTACGGTGTCCGGCTCCTCCGACGAGGAGGACCAGAAGCCACAGTAACACTGGAGCATCGGCCATGCCTCCTTGCGGAGGCGGCTCTCAAGGATGAAATTTTCCTCCTCTAATGGATAGAAGGGTTGGGTTAGGTCGGTTAGAGGAAGAAAACGAAATTTATCCCTCTAACACCGGATAGGTGATCGGTTAGAGATGCTCTAAACTTTTTTCTCAAATGTTACTGCACTTGTGGTGACCAATTTTTTTTGTCAAGTTTGT…	1	0	5	0	4	0	2	4	6	6
TaCML14-1-D	TraesCS3D02G483200.1	CGTTCAGATAAGCTACGTACATATTTACAAATGAACACTTTTTTTGCGGGAAATTTAGAAAAGATATCTTAACTTGACGAACAAAATATGAGGTACTCGCTCTGTCATTTAATGTAATACGTTTTCTGACATTGACGTAGTTTCAACAACGCCTTACATTATGGGACAGAGCGAGTATATGCCACGTCCCACATGTGAATCCACTGGTATAATTTTTGAACATGTTTTTGGTCACTACCCAATCACGATTTTGCCACTCAACCGGACCCCTCACACCGTCCCTATACGTCCAAGCCGTCCGGCACCCCCCATACCTAGGCCATATGCGGTGTAGTCCGGACGCGACCGCCATATCGGATCCGGTCCTCTCTAGCCCACCCCACCCCGGACCAAAGCCTA…	1	2	4	3	1	0	2	2	4	8
TaCML14-2-D	TraesCS3D02G484900.1	ATCGATGACGATAACCCCCTCCGGCCATGGACACCTATGCCGAGGACTGCCTTTGCCTCTGAAGACGCTAAGGGGAAGGGTCCGGCAAGGAGGCGGTGATACCTAATATCCCCTCTTAGTTTGCTATCGTCTTTTGTAATGTAGCTATGTTGAACTAGTTATGCCCGTTCCGATATGTGAATGCTATGTATATGCTGATCTGCGTTGTGTTATTCACATTGCGTGCATTGCATGGAATTGGGGGGTTGCATATGGGGGACACGGATTTGGACACCGGAAATTTGAGGGTGACCGGGCACTGTCCCTCCTTGAAACAAGCTTTTGCCCCACTTTATTATATATAAAGCAACAACACCAAACAATACAACAAGAAACGAAAGAAGGTTCGAGCGGGTCGCT…	1	1	6	2	4	0	0	2	4	7
TaCML15-A	TraesCS1A02G238800.1	TTTTAAGCTTAAACCCTCTGATGTTCATTTACCTTGCTTTTTTCTGTTAACAATGCTTTTCATTAGCAACGCGCGGGCATGCGTACGGAGCACAGAATAAAGCGCAGCTTCGTCCTTGCCTACGGCACCTCGCACGGGTGAGCCAAAGTTCATCCCGTCCTCCTCCACTCTGCGCTGCACGACATGCCAGTCGGCAGCCGTGGGTTAAGAATCGAGGAAGCCCCCTCGCAAAAAAATAAAAAAATCGAGGAACCCGCACATCCTTTCTCTGCATTCCACGATAGCACGCACGGAAGCTTCCCTGCTTCTTCTCAGAATTCGGGAATGAGTGCTCATGCATGGCGACGGATGGATATCTCTCTCCGTCCCTCGTATCTCGATCCTCCATCTGTCGATTAA…	0	2	3	3	3	2	2	3	4	8
TaCML15-B	TraesCS1B02G250900.1	ATGTTAGAAATGACAATTTCATAACTGCAATTCAAAAGCTCTTTCCCCTGTTTATACTCTTCATTCATGTTTTGTATTGTTTTTTAAGCTTAAACCCTCTATTGTTTCTTTACATCAACCTTACATTTTCGGTTAACAAAGCTTCCATCAGCAACGTGCGGGCATGCGTACGAAACACATAACAAAGTGCAGCTACTTCCTTGCGTACGGTACCTCGCACGGGTGAGCCAAAGTTCATCCCGTCCTCCACTCTGCACTGCACGACATGCGAGTCGGCAGCCGTGAACGGTTTATGAATCGAGGAACCCGCACATCCTTTCTCTTGCCACTCACGGCAGCACGCAGGGAAGCTTCGTCGCTGCTGCTCAGAATTCGGGAATGAGTGTTCATGGCGAGTTG…	0	4	4	4	5	2	2	3	2	8
TaCML15-D	TraesCS1D02G239000.1	GTTCATTTACCTTACTTTTTTCTGTTAACAATGCTTTCATTAGCAACGCGCGGGCATGCGTACGGAGCACAGAATAAAGCGCAGCTTCGTCCTTGCCTACGGCACCTCGCACGGGTGAGCCAAAGTTCTAGTTCATCCCGTCCTCCTCCACTCTGCGCTGCACGACATGCCAGTCGGCAGCCGTGGGTTAAGAATCGAGGAACCCCCCTCGCAAAAAAATAAAAAAAAATCGAGGAACCTGCACATCCTTTCTCTGCATTCGACGATAGCACGCACGGAAGCTTCCCTGCTTCTTCTCGGAATTCGGGAACTAGTGCTCATGGCGACGGATGGATATGATATTTCTCTCCGTCCCTCGTATCCCGATCCTCCATCTGTCGATCGGCGGTGCATGTCGGC…	0	3	3	4	5	2	2	3	2	8
TaCML16-A	TraesCS1A02G134000.1	TAAAAATAATATAAATTGGTATGAAAAGTATATAAAAGTGATAATATAGTTGCATGAAGCAATCGAGTCGGGGCATCTAGGTTACTAGGATCACCCAGCCATTGCCCGGACAATCCGGGTAGCTACCCAGACAGTCTAGCCATGCATGTGCGCATCTTGGCCTTTTGAGGTCATGTAAACCCCCTCTCTCGCCCCAAATGCACTTGTACTATAAATAGTCGCGCCTACCTCCATTCTATGGTTAGTAAAGTATATTGATCTAAATTGAGAAAACAATGCGCCTTGAATCCTAGAGGATCAAGCCCACCTAAGGGAGAAGAATCTCTCAAGATTATCACAACCCTCCTAAGGGAGAAGGATCCATATCATAGGATTACCAAGACCTCCCATGTGAGAGGG…	0	2	0	0	1	0	0	2	0	3
TaCML16-B	TraesCS1B02G148000.1	TACTACAACTTGAGCACCTTCATTCATACATTATGGTATACTATGTTGTCTATATCCAAAATATACTGGAGAAATTCATTGTGGACAAATCTTATCCATCCATAACTCTCATGGTAGCTCATTCTCTAGGCGTAGAGAAGGATTTATTCAGACCTAAGAGATGATGAAAATGAGATATTGAGACTCAACGTTCCACCATGTCATTGGATCCACCAAACACAATTGGTTGGTACTCAAGAATATCTTTTGATATCTCCAAGGCATCAAACATCTTGTCCTGGTTTTTCATTTTCACAAAAATGTGAACACCGATATCATTAGATACATCGATCAGATTCCCACTATGTCAGATCGTAGACAAGCTTAGTGTTCCTACTACGTGTGGTAGCCCTCTCATGA…	0	1	2	2	2	1	0	1	4	7
TaCML16-D	TraesCS1D02G125800.1	GCCCCCGAGCCCCTTGGATCCTCTTCCCTCCTCCAGGTCTCGTCTCGGTGGCCTCAGGAGACGAGGAAGTTGGTTCAGTGACCGTGGTGGCAAAGGCTGGTGGGCGGCAGGTTGGTTGGTGCACTTCAGATCGTCCGAGGTGGTGGTGGTTGTTTGGGTCGGTGAAATCCCTAGGGCTCGGCCTGCAGGCGCCGCCGGACCTTCCTAAAGGGCGTCGGGTATACGCCTTCCCCACTGTCCTCTGCGTACTGAGGGAAACCCAGCAGTGGCGTCGTCGTCGCATTCTTGCTTGAAGGTGTTGCTCGGCACGCAACGCTTCAGGTGCTAGGAGTGCGGTGGTACTTCACCGGAGGGTGCAGCGGTTACCGTTCATCTTTGTTGACGGGATTTGTTTCTCTT…	0	1	2	0	2	1	0	0	3	5
TaCML17-A	TraesCS3A02G038300.1	TATAATAAAACTTTTATCCTGTTAATAATTAAACTACCATCCTCCTGATAATATAAATGACTTGTCAGCAAATAATGAAAATGCCATGTCCCCTATAATAAAACTAACATCTAATTAATAATGAAAATGCTATATTTCTAGTAATAAAAATGCCATGTTATTAATAATAAAATGACATGCTCTTAATAATAAAATCCATCCTCTTAATGGTAAAAATGGCATCTTGTTACTTATTAAATTACAAATTTCTTATTAATAAAAAACTTCCATGTGGCCTATAATAAAAGTGGCATGGTACCTATAAATAAAAAATGCAGGTGGAAAGATAGAAAAAAATTCCCTTTGAAAAAGGGATTTTTGTTCTTTAAAATTGTAAAAAATTCGGATTTTCAAACTTTT…	0	2	3	2	3	0	0	2	2	6
TaCML17-B	TraesCS3B02G045500.1	TTTTTTTTTGCTTGATTTGTTCCACTGTGCAAAAAATTATAAAAAATAACATATCAATGACAAAAATGACATGCCAATAAAAATAAAAACTACCATCCTCCTAATAATAAAACTGTCATCCTGTTAACAATTAATAAAAAATGCCAGTCTATAAAATGGCATCCTCCTAACAATAAAAATGACATGTCAATAATAAAAAAAATGACATGCTCTATATAATAAAATTGTAATCCTCCTAATAATAAAAATGGCATGCTCTTAATAATAAAATCCATCCTCTTAACGATTGGCATCTTATTAATTATTAAATTGCAAATCTCTTATTAATAAAAAACTGTCATGTGGCCTATAATAAAAGTGTCATGGTACCTACAATAATAAAAGCAAAAAAGTGCTATG…	0	2	1	3	4	0	0	2	0	5
TaCML17-1-D	TraesCS3D02G041400.1	CATACATGGCAAATTTTCACTTTTTGGTTCGCCATGGCAATATTTTCACTCATTGACATGGCAAACTTACATTTATTGCCATTACTTCAACATACATGGGAAAATTTTGCTTTTTGGTATTGCCATTGCAATTTTCACTTTTGTTCGCCATGGCAAATTTACGTCTACTGTCATGGCAAAAGTACTTCAACATACATGGCATTTTTACTTTTTATTTGTTTTTACATGGCAATTTCTTTTCTTTTTCTTGATTTTCCATGTTGACAAAATTATTTTTTCTACAATGGCCACTTTATTTTCTGTATCATGGCAAATATTAGTTTTGCATGATGGCAAATTCTTTTTTCTCATATTTATTTTGGCATGATGACAATTTTTATTTTACCACTATGGAGATAT…	2	0	1	1	1	0	0	1	2	6
TaCML17-2-D	TraesCS3D02G041500.1	NNNNNNNNNNNNNNNNNNNNNNNNNNNNNNNNNNNNNNNNNNNNNNNNNNNNNNNNNNNNNNNNNNNNNNNNNNNNNNNNNNNNNNNNNNNNNNNNNNNNNNNNNNNNNNNNNNNNNNNNNNNNNNNNNNNNNNNNNNNNNNNNNNNNNNNNNNNNNNNNNNNNNNNNNNNNNNNNNNNNNNNNNNNNNNNNNNNNNNNNNNNNNNNNNNNNNNNNNGAAGGCCCCATCACCCGCCGCGGCTAGGCGGGAGACCATGTTGCGCACGGCCTCTGCCCATCCCGGTGCCCCCGAGCTCGCAGTCGTGGTCCTCGCCATCACGCACCTCGGCACGATGCTCTCGCGCACATCCCACACCTCGCCGCTGCCATCGGGATGACAACGAATCTCACCGGAGCGCG…	0	3	1	0	4	0	0	2	6	5
TaCML18-A	TraesCS5A02G238900.1	TATAAACTCGTGTAAGGACCCGTTTTGGGGGTAAGCAAGAAGCAATCATATTTGCTCGACTTCCTTAGGGAGCCGGGAGACCTAACCCTAGCCGCCGCCCTGCTCTCTCTCTCGCGCGCGCACGCAACGACGGCGCCCCAGAGCCGGCGACCACGCCTTCCTCCACTCCATCCCTCCCACCCCTACAATCTGAGACCACGCCCTGGTAGGGATCCGGTTCCTACCAACATGTATTTTGATTAATAATAAAATTGCATATAAGCTAAAGAAATATCAAGAATGGCACACGCTATTATACAAACCCTCCAATAGAGGCCCCACCTACTGCACATATTCATTCTTCTCAAAAGTCAAAATTGTGATATTAGGTAGTATGGCTACCCATACATCTTCTGCCGA…	1	2	1	1	2	0	0	3	3	7
TaCML18-B	TraesCS5B02G237500.1	TCGCTCATGTGACGACGGCGCCCCAGCGCCAGCGACCTTGCCTTCCTCCTCGCCAAGCCCCCTTCCACCCCTACAATCTACGAGTTAGACCTGGCAGATCCTACCAGGGAACTTTGATAGGAAGTTGATTAGACGAAAGAAAAGCTGTGTTTGGATTTGAGTCCTCGACCAGCTCGTCAAATCTAAGCCAGTTAACCCACACATGTGGAACTCGACAGTTCTCAAGGCCGTACGTGTCCATGCCAATTACTGCCGAGTCGACTTCAATCTGAAAGGATCCACGTCCCTTCATTCATAGTGCATCCCCACCTGTTCTGGCTCGCTTGAATTGGTTTACAAAATCCAGATTCCTTGAGCCTAACCAAGGGTAGTGGGAGGTTATGCTATATCCTAACGGAC…	1	0	4	1	0	0	0	3	1	5
TaCML18-D	TraesCS5D02G246000.1	AACACCTGTAATATCTAGATTTTGTCCATCCCCAGTGTTATAAACTTATAAGTTGGTCCCCATGAAAACAAGTGCTCTAGCTGTTCTCTTTTTCCCTTGATCAATTTGCACATTATAATCTTGCGCCAGCAAAATAAGGAGTGAAGATATTTTTCTCTCCTTATTATTGAAGGAATTTCTAGTTTTTTATTTTATTTAATAGGATTGATCTGGGATTTCTTAAAAGCAATGAATTGCCTTGGATGCCACTGGTTATTTATAATTTTATATTTTACATAGATAAGACATGTATTTTGAGTAATAATAAAATTGCATATAAGATAAAGAAATATCAAGAATGGCACACTTTATTATACAAACCCTCCAATAGATGCCCCACCTACTGCACATATTTATTCT…	1	1	1	2	1	0	0	2	1	7
TaCML19-A	TraesCS4A02G123100.1	GCTATGGCTAGAGCACCTGTGGAGACAGAATGGAAATCAAATTCTCAGTAAGTACTGTCTTGAAACCAGAAATGATTAGATGCATATTTCACCGCCGTACTTCCTTGGCTTAATCCACAAATGTTTAGCGACAGGGAACAGTTTATCTGTTCTTCATCCAATTAGGTGATACATGGATACAGAAGTACTAGAATAATATAACAGAAATCCACTCTGCTCAGTATATCCAGGCTCTAGTTAATCTGCTTTTATAACATTAGAACACGCACCGATGTGCTTGAATAGCCATGAGGATTCCATACACTTGGTGCAAGAGGTTCATTATATTGCAAAGTGCTATGAAACTTGCTTCGTATTTAAAATATTCAAACAGAGATTTCTGACGCTGATGAGAAAAAA…	2	1	3	2	1	0	6	3	2	8
TaCML19-B	TraesCS4B02G182900.1	TTGCTGGCCCCTCCGACTTTTCCAACAAGGCGTACAGCTCGTGCAGGTCCCTCGTCTATGCATGCCCGGTGCTGACAACACCGATGCGTGCCTTCATCCACGACGTGTCCCCGGGCCTGGCAAGCCTGGTCGGTGCTTCGTCAACTTCGTCTTCGTCCGTCTACGCATGCCCGGTGTTGGCAACACCGACGCGTGCCTTCGTCTATGATGTGTCCCCGGGTTCGGCAAACCCGACACGACGCGTCGTCAACAACGTCTTGCCGGCGCACCACTACTTCGACACCACTGCGCCCATGACTGACTCGGCGCCTCCTTGCGCCTGCGCTCCTCGGCGACTTCCTCGACACAGTCTGCGCCGACACGACATCAACCATGGCGTTCTTCGCACGGCTACCTCGA…	0	1	3	4	8	0	6	4	1	7
TaCML19-D	TraesCS4D02G182800.1	TGGAAGCAAAAACAACTCGTTTTCCCCCTTTTTCGAGAGCCACACGCGAGAAGAAAAATTGTGCTTCTTGTGGAAGAAAAAAACATGTTTTTTTGCTTTCCAATGTGACTCTCTCAAGCAAATTTGTACCTGCATGACAAGCAAATATGTACATCTCATCGAAGCAAAAGAGAAAAACGTGTTTTTTCTTTTTCGAGTTGCACAACTGTGCATCTCGTGGATGCAAATTTGTGCCTCTATGAAAAGCAAATTTGTGTCTCTCATGAATGAAAAAAAATACCTTCGTTTCCTTTCTGACAGGCACAATTGTGTCTCACGCGAAAGCAAATCTTTGTCCCAACGAGAAGCAAATATGCGCCTCTCAGTAAGCTCGCACGTGCACAAGTGCATTATTTCACC…	0	0	3	4	3	2	6	2	2	7
TaCML20-A	TraesCS1A02G090100.1	GTTTCATTCAAATCATGCAAATTAGAGTTCAAAACAAGAGCAAAAGTGTTTGAAAAAGTAGATAAGATGGAGGCGTATCAACTGGTTGCTAGTAAAAATGCTCATGTTGATCCTAACGATGTATAAATAGGAATTTTAAATTAATAATGCAAGAACTAAAATATAAAATACATAGCATGATTTACTATATTTAATTATGGAGTTGAATATTTCTCATGCATATTTGCATGTCAAGGTGAGTTTTTCCCATGCATGTTTGCATGCTAAGGTGGTATATGCGTATGTTGAGAGAAATATGCCAGTGAATGCTAGCTTTTTACGACTGCACGTGGTGAGGATATTGTCCTTCGGCCCCGTCTTTGTCGCATCGCCGCCTCTTCCAATGACGGTGTAGGGCTC…	0	0	4	1	3	1	0	1	2	6
TaCML20-B	TraesCS1B02G118200.1	ACGCAAGGGGGGAAAGAGAAGGCTAGGGTTTGCGGGGAGATAGGGGGGCTTATAGGGCGTCAGGGGTGCCTGGATGGCCGCCACGCAACGGATTGGTGGCGTGGACGGGCGCACGACATCCACCTCCCCTCTGATGAACAAAGGTAGGAGGAGATGGTGCGATGGGCCGGCTGGGCTGCCCATTTGCTAGATGGGCCAAAAGCCGAGGGGGATAGTCTCCTTTTCTTATTCTTTTTAGATCCTTTTTCTGTTTTCTTTTTCCACTATTGTTTTGCATTTTATTCTTGTACCAAAATATTTTTGTTGTAGGTGAAACTTGTCACATAAATATTTGGCCATATTGTGAAGCTGCACAACAAGTCTCAGAGTATTTGGAGTTTTTAAACATTTTCAGAAATT…	0	0	3	0	2	0	0	1	4	4
TaCML20-D	TraesCS1D02G098600.1	GCACCCCAATACATTGACCTTGGCTGCTGCCCCATCTCTCCCTCCCGGCATAGTTCTCGTCCACGGTTTTTCTCTTAGCGAAGCCCTGCCGGTATTTCGACTCCACCAGCACCATCACCACTACGCCATCATGTTGTTGTGATCCATCTACTTCTCTGCCTTCTCTTGCTGAATCAAGGAGGAGGAGACGTCATCGAGCCGCACGTGTGCTAAACTCGGAGGTGCAGTCCGTTCGACATTAGATCGGTTGGATCGTGAAGAGTACGACGACATCAACCACGTCATATACGCTTCCGCTTTCGGTCTACGAGGGTACGTAGACACACTCTCCCCTCTCGTTGCTATGCTTCTCCTACATAGATCTTGGGTGTTCATAGGATCTTTTTTTGATTTTCATGC…	0	0	5	1	1	1	0	3	4	6
TaCML21-A	TraesCS2A02G349100.1	ACATGCTCTTCCGCACGCTCCACGTCTAGAAGGACCGCTTGCGTCATCGTTATTGTATCCGCATACCTCCTCATCAGACGAGTCGTTGGACGACTCAACGTAGTGCTCGTACATGGACTCCATGTTTAAATCCATTGCTTCAAAGAAGGGAGAAAAGGTCAAAAATTTAACACGGGCATTTCACCAAACAATTGCCGGACGTGGTGACCCACGGACAGCATCCACATGGGCGGATGGTACCTGCATGGTGGAGGGACGAGTGGTGACGAACGACGGTGTAGGCAAAGCACGTGGCAACTGGATGGAGCGGTGGAGGCAGCGGAGGTCCGACAAGGGCTTGACGGACGGCCAAGATGGTACAACGGCGATGACCAGGGAGCAAGCAGATGCAGAGAAAGG…	0	2	5	1	0	1	2	4	2	7
TaCML21-B	TraesCS2B02G367500.1	GCATTTCACCAAATAATTACCGGACGTGGTGACCCCACGGACAGCATCCGCATGGGTGGATGGTACCTGCATGGTGGACGGACGAGTGGTGACGAATGACGGCGTAGGCAAAGCGCGTGGCGACTGGGTGGAGCGGTGGAGGCAGCGGAGGTCCTACAAGGGCTTGACGGACGACCAAGGTGGTACAACGGCGACGACCAGGGAGGAAGCAGATGCAGAGAAAGGGAAAAGAGATGAAGACCGGGTCTAGGTGTGGTTTTGGGTGGGCCGGGGGTGTCGGAGCTTGACGTAGCGGCGGTCCGGACCCCCGCAAAGCCTCCTTAGTTTGCTTTCGGTTTATGAGAAAATGGACACGCGAACTGGTCTGTAGACTGATGCGGGACAATGTTGGATGTCAAC…	0	0	5	0	1	0	4	2	0	4
TaCML21-D	TraesCS2D02G347500.1	CATGCACTTCTGCTAACTAGAGAATCTAATTCTTCCTACAACATCCTTGTTCGAGATGAAGTAGTCATCGTAGGACCAGATGCCACTGTAGATGCGTCTGAACACATTTTTTCGCACTCGAAAGCACCGACGAAAAATGTCACCGAATAGGGCATCAGGGGTGAAGTAGTTGTCCATTAGCATCAAATGCCCATGTGTGTTGTTCCAATTCAGCACTTGCTGACCATTGACTGATCCCTTGAAATTGAGGACACGCCCTTCCACACGCTCAATGTCTGCATGGACCGCTTGCATCATCATCGTTTTATCCGCATAAACCTCCTCATCAGACGACTCAGCGTAGTGCTCGTACATGGACCGCATGTCTGAATCCATTGCTTCAAAGAAGGGAGAAAAAAA…	2	0	2	1	2	0	2	4	1	7
TaCML22-A	TraesCS4A02G436700.1	TGAACTAAATCGGTCTCACCGAGTTTCTCTATTCAGTCTGATCGAGTTGGGTCAAATGTGTGTAACAGTTGGATTTTGTGTGGAGGCTATATAGACCCCTCCATTACCTTCTCCATTTGTGAGAGAGCCATCAGAATGTGCCCACACTTTCACTACTCATTTTCTGAGAGAAAACCACCTACTCATGTGTTGAGACCAAGACATTCCAATCCAACCACAAGAATCTTGATCTCTAGCCTTCCCCAAGTTGCTTTCCACTCAAATCATCTTTCCACCATAGCCAAACTATGAGAGAGAATTTATTGTTGGGGAGACAATTAGTTGAAGCACAAGAGCAAGGAGTTCATCATCAACACACCATCTATTACCTTTTGGCGAGTGGTGTCTCCTAGATTGGTT…	1	0	3	2	1	0	0	6	6	6
TaCML23-A	TraesCS7A02G050500.1	TCATACTATACTGGGGAAAGACATCACATTCTCTCTCTTTCTTTTCACATGATTGGCTGAGTATTAATAATAGTCCTCATGGTTGCACGGTGAGATTATCTTCAGCAAAAGATATTTGAATCAGTGGTGGATCAATGACAACGTACAAGTGCCTTGATGACAGCTTTTCATGTTACAGTATACAGCCTCAGCCATGCAAGCAACAATGGTAACTAATAATTGTATCATGTAGTCTAGAGTCTAGACTGGAGTAGCGCATAGACGCATAGTAATATTTGATTATTAATTTCTGCAGGCAACCAAGGTAATGACGTTGTAGTCTTGGGTAATACTTCTATTTAATTAGCTATTTTGCACAATTGTTCATACATATATGTATGTGCATGGAACAACTCATTG…	0	1	1	1	1	0	0	0	1	5
TaCML23-D	TraesCS7D02G045800.1	AGGGGCAATAATTGAGTAATAGATAAATGAAATTAATCTTGCAAAAGACTGTTAATAGATCCAGGAAAAATTGGTCTAAAAAACTTGATGATGCACTTTGGGCATACATGACTGCCTATATGAATCCTATGAGTATGTCCCCATATAAGATGGTTTATGGAAAAGCACGTGACTTACCTCTTGACTTAGAACACAAAATTTATTAGGCAATTAAAGAGCATAATTATGATTTGGATATTGCCGGTGAAAAGAGATTATTAGATATTAGTTCTCTGGATGAGTAGAGAATGCAAGCATATGAAAATGTCAAGTTATTTAAAAAAGTTAAAAGATGTCATATAAAAGAATTCACAAATGAGAATTGAATATCCATGACCAAGTTATTTTGTACAATTCTCG…	0	1	0	1	1	1	0	5	1	6
TaCML24-A	TraesCS7A02G133200.1	ACGGCTACTACTCGCTCGCCTGCGGTGCGGTGTGATGCGATGCGATGCGTCCGGATGGATGATGGGGGGCTCACGCGTCATTCGGTGGCAGTACCAACGCCCCGACGCGCTTCCAACCCGTCACCGATCCCGCGCCTCTTTTAAACACCGCCCACCCTGCCTGCCTCAGCCTTCGGGGCAGTGGCGATGCCAGGATCACAAGTATGTGATGTCATTTGAAATCTATGATGTCAAATACTCCATGTGTTTTCACCAATTTTATGATTTTTTTTGCATGATTTCTACTTGTGTATAAAGGATTTGCCAAAAACCTGTGTGGTCAAATGACCACACTCCTCTCAACGTGGCTTCGCCGCTGCTTCGGGGTCACGCCATTCACGGGTAGGCCCGTCGAGTGCC…	0	1	7	2	2	1	0	5	4	7
TaCML24-B	TraesCS7B02G034000.1	CCTAAGAAGAAAAAAGATATATTCGATTTGAGGCATACCAAGGTCGAGGATGAGGGGTTGCTTCGTGCTTATGATAGTCTTGAACCCCAGTGTTTCGAGGCAACATGAGTAACAAGATTTGAGTACTCAACTCGTTTCGACGCGCTCTTTTCTGTAGAAATGTTTCGAGAAACCCGCAGTGGCCACATTAATGTTGCGATTCAATAGTTAACCGTTTATCTGTTTACATTATGTATGTGTTACGAGTGTGAATTTGCCGTTCTAGTAAAAGAAGATGTTTCATCCATTACGAGTAAAACATGTAGAGAATTTATCGATCCTGAAGCTCCACAAACAACTGCTCCAGTCTTCATGAGTAGGCTTTATGTGAATACGTATGTGTACGTATGTGTGGTCGTG…	0	1	0	1	0	0	2	0	5	4
TaCML24-D	TraesCS7D02G132700.1	GGTTGCTTGTAAAACTAATCAATACTATTTCTCATTTACTTTGTCAGACTTTGAGAATTCCCTTGTGGTTTGCTTGTAAGAATAATCAGTACTATGTTTGTGGTTATGTCAGACTATGTCATGAAATCTGTTCAGCTGTGTCCAATCATCTATGAACAAGTCAACAATCTGCCATGCATTCAGTTTACACAATTGTCTATAATCACGTGAACAATCCGCTATGAATCCCAATCAGTTTATACAATGGTTTGAAACTAAAACCATCCAGTTAGCATACAATTTGATGTTAACAAACTGGACAAACATGCGACTGAAATGCTCTGAGCAAACCCAATTTTTCATGACGGTCAAAACCAGGCCATGTGGACAATTTTAGTCAAAACCGGGTTCACGTCATAC…	0	0	3	2	0	1	0	4	1	5
TaCML25-A	TraesCS4A02G132300.1	CTACATGAAACATATATGTTCATGAAATTTCATACGTGTATAATACAAATACACATGTATGTGTAGACTTTTTTTCAGATTTTTTCAATGTGTGAAAATAGTATTTTTGCTGAAAAAAAATAAAGAGCTATGTGAAGCTCGGTCTCTGCAATGCTTTTTCGGTTGTGCAAAATGCTATAGTAGCAAGTATAGCTCCTTGTTGTCAAACGGCCGGTGGCCCAACATCTTCTTTTTTTTGTGCTAATAACGAGTTCTTTTCTGAGGGCACAGGTTCACCTCATCGGTGCCTAATCCGGTTCCTCATTATTCTTTTTGTTCGGTGAAGCCAGGGAGCGGGTACTTTCATGTTTCTGTTGAAAATATGAGCAAATTACTACGAGATTTAATCCGAATAAACAG…	1	1	3	1	0	0	2	3	2	7
TaCML25-B	TraesCS4B02G172400.1	ATTGAACTATTTGTTCTGTCTTTTTACGGATGGATGCAGGAGAAAATTTGCAGATAGGTGTTGAAGATGCCCTTAATACTTTGGTCTATCGGATGTTCCTATATGAGCTTTTCTTCTGGGCCATTATTGCTGCTGTTTGTGTGAAAGTTCCTGTTGATCCCAGTTGGAATTCTGCCGGTGTTGGCCGCTGAAATTAGGCAACGACTTGGCGTTCGCTTGACGATCCAGAACCGCCTTTGCGTACTGATCAAACTTTCAGATTCTCCGTTTCGAAAAAAAAAACTTTCAGATTCGTCCCTGCCCAACATTGTACGTAGTCGTGCTTTCCACGAGAAGCCATGCCGCCGAGCGTTGACCAGAGAACGAAATGCCGTGGCTGCTGGAGGGGAGAAGTGGCCG…	0	1	3	0	2	0	2	6	2	6
TaCML25-D	TraesCS4D02G174400.1	ACGTGGAGGTGGGCAGCTTCACTCCCCGAGGCACCGAAGCCAGAGGTTACGGAGGCGGAGCTGGAGAAGGCGAAGCTTCATTTTTCAGGGCTCATGGCCATGATGGGGAACAGGCGTTGGCGATCTTTTAGTTTAGGTACTATACCTCTAGAGTCGGACGAGCAACGCTTTTAGTTAAACTATTTGTCTTCCCTATTCGCGAACGGATGCGGAAAAAAATTTACGGATCGTCGTTGAAGATGCCCTTAGTACCTTGGTCTATCGGATGTTCCTATATGAGCTTTTCTTCTTGGTCATTATTGCTGCCGTTTGTGTGAAAGTTCATGTTCCTGTTGATCCCAGTTGGAATTCTGCCGGTGTTCGCCGCTGAAATTAGGCAGCGACTTGGCGTTTGCTTGA…	0	1	4	0	1	0	0	4	0	4
TaCML26-A	TraesCS2A02G103600.1	TGCAAGAGCCACTGTAGCTGTTCTTAGAGACGGTAAGGGTAATTTTTTGGCGGCACAATGTTTATTTATACCTTATGCAGCAGATGTGGTGACAACGGAGGCTATGCCTATGCGTGATAGACTAATCTTTGCAAACTCTCTGGGGTTCCCTCGAGTGGAAGTTGAGTTTGACTCCTTGACAACGATTGATTACTGTACTGGACAGACAAGATGGTGGGATGCCGCGGCGGTGATCTTTGCGGAATGTGTGGACGTGTCTTCGTCAATCGGGAAGGTCAAATTTAAACATTGTTATCGTTCTTCTCATCAAGCGGCGCATGTGCTAGTTAATCATGGTTTTCGTAATAAGATTTCTAGTAGTTGGACGGTGGAGCCTCCGAACTGCCTAGTTCACAACCT…	0	1	2	0	3	0	2	4	5	6
TaCML26-B	TraesCS2B02G120900.1	CACGTGGTTTTTATCCGTATCCATCCATCAAATGTTGGCTTAGATATGATATTCTCCCGGCAGAGAGAAGGTATGAATGCGAGTTTCCACGAAACCAGAGGTTCATAGACGAAGAGAGCAAAGCCAACCCGAGGCCGGTGCGAACGTGTGCTGCCTACTCCATGCGGGATCGTGCCTCAGGTTAGGGGCAACATACCTAACTCAACTGATCGATTCCCAGCGTATTTTTCTTCCCCTACCATAGATCCAACATGTCCATCGTGATCGGTTGTTTCCATGGAAATAGTATGGTAGGCGATGGATTTCCCGGCAGAGAAAAAATGGGCCGAACCGACAGAATTCGGCGTCCTAGGGGCGACCGGGGTATTTTTTGACGCCGGCGCAAAAAAATGGCGTCTT…	0	0	1	1	3	2	4	4	4	7
TaCML26-D	TraesCS2D02G103400.1	CTTCATCGATACCATCGTCATCTTCACTAACTTCGCCTTCAACGGCCCAGTCTGATCAAACATTTTTGGGATTTTTGTTTCAGTTTCTTTCAAGGATATTCCGCATAGATTGACTCGAGAACGCACCTTGCTACCCATGTAGTATTCCCTCTAAATACTTCTATACATAAGCTCGTATGGAATCGTCTTGAGCCATTTCACTTTTTTGGTGGCCGGTTGGATCCTCGATCATCGACAACCTTCGCCAATGGACTAAACCCTGCTCCTACACTTAGCGGTCACATTAGTCCTTTAAATTGTTCTCATCAATACCAAAACTTACTTAGGGATCTAGATGCACTTTCAATTATTATCCATGAAGTTTAAGTAGTACTGGAAAAAAATACAGGTATGTGGTTA…	0	0	2	0	2	0	2	4	1	5
TaCML27-A	TraesCS7A02G306000.1	ACCATGTATACGTCCTAGGAGGAGGTGGCCGTCCAGCGCCCGGTAAATGGCGGGTCTTGGGCCTGCCCCTCTTCGGCATCATCGTCCATGTCGTCGATGTCTCCGGAGTCGTAGTCGAGCATGTCGGTTAGATCTTCAACAGTGGCTATTAAGTGGGAGGTGGGTGGGAAGCGAAATTCCCCGTCATCAGCCCCCAGTTCAAAACAGATATAATTCGGCTGTGAGTCCCCTGCTAAAGAGAGGGTTTTTAATGAGTTTAGCACATCGCCTAAAGGTGAGTACCGGAAGATGTCCGTGGAACTGAATTCGACGACCGGCGCCTGGTAAGGCTCGTCGGACGTGGATGCATGTAGTTCGGAACCAGTGACCGGAGATGAATCCGGGGGTCCGATGATGTAG…	0	0	4	2	2	1	0	1	4	6
TaCML27-B	TraesCS7B02G206200.1	TCAAGTGCTCTTGTAAATCAAATTAATTCTCCAACTCTTATGCTTCCTTCTCTTGCTCTAAGACTTTGCCCAATGATCATGCCATGTGTACAGGACAGAAAAGTATTTTCATCTAAAAATAATTTGGCCAAACAGTATTTTCTAAATTAGATTTTCTAAAACACCCTCACTTTAGGCATGAACTACAAGTACCTAAGTTGGGCTATGAGAAAACTTTGAAAAATAATATTTGAATCCTATCAGGTATAGGACTCCCAAAAATCACAAAAATATTATTTTAAAAGTTATTTTTCTATTTGATTTAAAGGCTTTTTCTTAAGGCCAGAAATGGTCTTTAATAGGATAAAATTATTTTAATGTTTCAAAAATATTTGAGAAAATTTAAGGAGATTCAATGGA…	0	0	1	3	0	1	0	2	2	5
TaCML27-D	TraesCS7D02G302700.1	TTTCTTTACATTCATCAATAGAAATTCTCATAGCTTTTAGAGACTCATTAATATCATGCTTGGGTGGAATAGATCTAATTTTCAAAGAATCAATCTCAAGAGAAATTCTATCCATGTTCCTAGCCAAATCATCAATCTTAAGCAATTTTTCTTCAACCATAGCATTAAAATTGTTTTGAGAACTAATAGATTCTTTGCTTTAATTTGGATTTCTGCTTGCTGTCTTCAAGTGCTCTTGTAAATAAAATTAATTCTCCAACTCTTATGCTTCCTTCTCTTGCTCTAAAACTTTGCCCAATGATCATGCCATGTGTACAGGACAGAAAAGTATTTTCATCTACAAATAATTTGGCCAAACATTATTTTCTGAATTAGATTTTCCAAAAAACCCCTTACTTT…	0	0	1	1	0	1	0	2	4	5
TaCML28-A	TraesCS5A02G343000.1	CGCGACGGGTCTGGGCTGTCTTTTCCATGGACCTAGGCCAACATTTATTTATGTTCTTAAATTTTCTCAAAAAAATCATGTTCTTAAGTAAACACCAGCATTGAGTTTTTTTTTTCATCGACCAGCGTTGATTTTAAATTCTAGATTTATCGAGCAATTGAGCTTTATATTGTCTATGTTTTGTATGGGCATTTTTTATAGAATGTTATGAGGTAGTTATAAGCGTAAAAAAATCAAAGTTGCCAATTTTCTTCTCCTGTGATTTGCTTCAATCCTAGGTCCATCAATGGTCGCATGAAAAGTGCCCTCCTTAGTAGATGGTTGTCCAGTGGGGCAAAGAGGTCCAACTATAGTCTTCAGAACGCTGGGCCCTGAGTAATTTTACTTGCTAGCAACAAA…	2	1	3	1	1	0	0	2	0	6
TaCML28-B	TraesCS5B02G342800.1	TTAAATTATCTCAAAAAATCATGTTCTTAAAAGAACGTCATAATTGAGTTTTTTGTTTATCGACCAGCCTTGAGTTTAAATTCTAGATTTATCGAGCAATTGAGCTTTATCTTGTCTATGTTTTGTATGGGCATTTTTTCTAGAATGTTATGAGGTAGTTATAAGCGTAAAAAAAGTCAATGTTACCAATTTCTTCTCGTGTGATTTGCTTCAATCCTAGGTCCATCAATGGTCGCATGAAAAGTACCCTCCTTAGTAGATAGTGGTCCAGTGGGGCAAAGAGGTCCAACTATAGTCTTCAGAACGCTAGGCCCTGGGAAATTTTACTTACTATCAACAAAGAGTTTATTGTATCGGCCTTCGTTTACAATAACTTGATAGTAAAACACAAGTGAAACC…	2	2	2	4	0	0	0	3	1	6
TaCML28-D	TraesCS5D02G348900.1	AAAAGTTCTCGGAATGACTTGAAACTCCACGGAACGTATTTTTGGAAAATAGTAAAAATACTGGAAGAAGAATCCATGTCAGGGGGGCCTCCACCTGTCCACGAGGGTGGGGGGCGCGCTCCCCTGCCTCGTGGGCCCGCTGACGCTCCACCGATTTCAACTCCAACTCCATATATTCATGTTCGGGGAGAAAAAAAACAGAGAGAAGGATTCATCGCGTTTTACGATACGAAGCCACCGCCAAGCCCTACAACCTCTCGGGAGGGCTGGTCTGGAGTCCGTTCGGGGCTCCGGAGAGGGGAATCCGTCGCCATCGTCATCATCAACCTTCCTCCATCACCAATTTCATGATGCTCACCGCCGTGCGTGAGTAATTCCATCGTAGGCTTGCTGAACGGT…	0	1	4	1	0	0	0	1	0	4
TaCML29-A	TraesCS3A02G488700.1	TTAACCGCAAATCTAACCCCTATATCTACACCCAAATCTAACCCCCCTAATATGACTATACTTAGACACCCAAATCGAGCCGTGTTAAACCCTTAATCGAACCTTAGTCCACACCCAATTTGAGCCGTATGAATCCCTAAACGGACCGTAAACCAAAAACTAAATCAGACCCTAAACCAAACCCTAAATCTAGCTGTATCAAACCGTAAATCAATCCCTAAATCAAATGCTTGAAGTATAAATCAATGCCTACATTGATCCCTAAATTGAGGAGACAGGGGCTTATTTGCCATGGACGAAGGGGTGATGAAGCATTGATGAAGCCAGTGCTCGTCGTCCAGATCTTGTCGTCGCCAATGCTTGCCCCCATCGGCGAGAGAGTGTGTCAGTGGAGAGAGG…	0	1	0	3	0	2	2	0	2	5
TaCML29-B	TraesCS3B02G536600.1	GCATGTTCTACTCAGATGCAACGTGTTGTTCTTGGATTACGCGCAAGAAATGCGATGTGGTAACCTTTTGTTCCTGTAATGAGGTTAGCAGCACACACACTCATCGGTAGAACGGAGCAATTTGAACAATCATCTGCACTACATTAGGTACTGCAATAACAACCATGGTCATAATAACGAGAGAGTCTCAAGCAGATAGTCATATTAACCACATAGACTAAAGAAAATACATTAAACATTCCGGATCAAGGCAAGAGCTTCTTGCACTTGGCCACCACCTTCGGCCCCGGAAAGGTCGAAGACATGCACCTTGAAGGTGTGTGCAGTCACCGCCTTAAAGGTGAGAAGGTAACCGATCTTCAATTGGTGAGCTACGGGAGGCCAGCCAACCCTTTATCA…	0	0	1	0	3	0	0	2	4	4
TaCML29-D	TraesCS3D02G484600.1	TATCACAAAATAAGTCCCTGCGCTCCACTATGCCGCTCCCGGAGCAGGCGGAGTTTCAGTTAAATACCGAGGAGCGAGTGAACAGGTACTCTGTGGATTCTCAAATTACAGGGAGCTGGTGGAAATGGCCAAAATTCATCGCCCTGAACTGACACCTCTTCGATGCGCTGCCCTCTGCCACCTCCTTGCCCTTCGACCAATTACCCTTAGCAGCATTCCTAGCACAAGCTTCCCGATAGAGCACTAGAGTGATGAACTAAACAAGATCAATGGATGTACATGTAGCATGGCCTGATCATGAAGATCAACACACTAACATATATAGCCAAGTACCATGGACATGGAAAACATTGAAACTACCGTGCTACCGCAGAAGCAAAATCTTGATCTTGCCATTAG…	0	1	3	0	0	0	0	0	4	3
TaCML30-B	TraesCS5B02G134200.1	CAGAACTTGCGTTGCGGGTGCACATAGGTCACATTTCAAATTTTTCATTCCTGGACATTTTTATAAAGTGACGAATCACAAATATTTTTAATTTATCGTTCAGGAACATTTTTTTAAAGTCGCGAATCACAAATATATTTTTCTAAATGTTCACAACTTAAAAAAATGTTCGTGAATCACAAATATTTTTCAAATTTATCATTCGCAAACATTTTTTAAAGTCGTGAACAAATATTTTTCAAATTAATCGTTCATGAACATTTTCAAATTTATTGTTCACAAACATTTTTCAAATTTTTTGTTCCTGGACATTTATTAAAAGTCACGAATCACAAATATTTTTAATAAATATTTTTTATTTATCGTTCGCGAACTTTTTTTAAAGTCACGAATCACAAA…	0	0	2	3	1	0	0	0	0	3
TaCML30-D	TraesCS5D02G141900.1	ATACGTGCGCCCACAACTGATCTGAGTCTGATTTTTGCATGGTCTACGTGTTCCTATCTAGTTTACCCGCGAAAAGAAAAGTAGAAAACAGTTTTGATACCGCCTCTATATTTTGTGTTGTCAGCTTCAGACTACAAAATCTAGGTTACAAAAACTAAATCAAAATAATAATAATCTAGATAACAATGTTGTTTAGACGTAAACTTTACCTATACATGGATTAAACTTTAAGAGTCGTTCACTATTGCAATTTAGAAAAAAGATAATTTTAGTTGACGGTTCCAATTTGTTTTGAGTTTTGTGGTCTGTGACTAGAAATCCACCTTTCTCCTTTTACATCTCAATATAAAGAAATCTCAATATAAAGAAATGGTTTTTATAAGCAATGTATGTTTTAAG…	0	2	2	0	2	0	0	4	1	5
TaCML31-A	TraesCS6A02G321100.1	ACAAATAGTGCTCGCCGAGCATCATTGTCATATATTCACGGTGTAAAGATCATACTACTGAAGTCTTGGTCTTGCTAGCCAACTCGTTAATAAAGAAAAAGGAGAAAAGTGAGTCTTGGTCTTGCTTTCAATATACTTTTGCAGTTTCCTATCCATACTGCCAACTTGTCGACGAACCATGCAACAAAAGTTGCTGTTCAAGGGGGCTAACCGCCGTTAAACATAATAAAAGTGGTTAGGTTTCAAAACTACTTGAAGTCTAACCAGACGAGGTGACAGCAAAGTTTTGGAATATGCAAGGTGGATATAGTAGTTTTTGCCATTGGTTTGCGCTACTTGTCTCGAAGACAGCTCCCTTGATCCGCCACATGCGAAACATAGGGAGCTTAAATAATCGAT…	1	0	5	1	0	0	2	2	5	6
TaCML31-B	TraesCS6B02G351800.1	TCTTCTTTCTTTCGAAGAAGATTAAACCATGAACTGGAGGAACAATGGCGATAGATGATTGATGTGGCTAATAGAGCGTGTGTTTCTGATGATAGTGATAAGATCAAATGCGCCTTGGGCTCTAAACCCTACTTTACTACTAGGTCAGTTTACTCTTTCTTGGAAACGAACATATATGGAAGTGACTATCGTTGGATATGGAAGGCACGTATGCCTTTGAAGATACAAATTTTTATGTGGCAGTTGTCACAGAACGCGATTTTGACTAGGGATGTAATGAAGCAAAGGGGGTGGAAAAAGAACCCTAAATGCTCCTTTTGTGCAGAGAAAGAGAATTCTCAGCACCTGTTCTTTACTTGCCCAGTAGCCAGGGTGACCTAGAGGGTTGTGGCATGTATG…	1	0	4	1	0	0	2	5	1	6
TaCML31-D	TraesCS6D02G300800.1	TTATTATTTTTTCTCCATTACATCTTTCTTTTACCTCAATTTATCCAATATATCTTTGTAACAACCAGTTGGTATCTCTTATATTCAAAAAAGTAACAATCAGTTGGTACCCGACCAGTCTTCCAGTGTCACGTAGCAAAATAGTGCACCACTGTGAGTAAATATCTTGGATGCTTCGTACATTTGGAGGAAGCAAAAGATGCCACTGTTGTGTGCACTGTGCAGCTCTGTCCATGCTCTTGTGTCTTTTTTTTTTCCTTTGAGTCGCCATGCCCTTGTGTCTTGGACATAAGTAATACTCGTGCTTTCTTCTTAGTGGGAAGAACACATTCAGATAGTACAGTGTAAAGATCATACTACTGAAGTCTTGGTCTTGCTAGCCGACTCGCAGATAAAGTA…	0	0	4	2	2	0	2	3	1	6
TaCML32-1-A	TraesCS7A02G172000.1	GCAGTTCGACGCGGACCACGACGGCCGGATCAGCCGGGAGGAGCTGCAGCGCGCGCTGCGGAGCCTCAACCTGTGGTTCGCGTCGTGGAAGGCACGGGGAGGGGTGCAAGCCGCGGACGCCAACCGTGACGGCGCCGTCGGCAGGGAGGAGGCCGGCCGGCTCTTCGCCTACGCACAGAGGCAGCTCGGCGGCAAGATCACCCAGCTCGGCTCCTACTGATCAAGCTGGGCATGTATTAACCTGCTGCTGTAACTACGATCGTGTGTGGAGCACGAGATTTTTTTTTCCCCGAATGATGTGGAGTATGAGATGGATATGTTTGTGTTTTCGCCTTTTCGGAGTTCTTGGGACAACTTTGCAGTGGTTTCCCAAGAGTTTCCTACTTTGTATTTTCAGCA…	0	1	4	1	2	0	0	2	1	6
TaCML32-2-A	TraesCS7A02G172100.1	GAAATCTTGATTTGAGGCTTCTGATAGATTGGTACAATCACTTTTCGCAGACTACTACTCTCATCATTGTCCCTAACAACGTAAGATATTGTCCTACCACCACTAGGCCAGTGAATATTTTGTAGACGAGGGCTTAAAGTAAAAGCATATATAGATTCAGCGAAAGAACAAAGCGCAGATCACGATGATCATGCAATATTAGTCCCAGGGGCAGCCTGTGGTGAAATAGGCGCCGAAGATTAAGTTGGGACTAAGTGGTTTCAGGAAGAGCTGAACCATATGGCCCACAGGAATGTTTTTTCCCCTTTGTTTCCTGAAATCGTAAGAACAATATAATTGCAAGCAAATTTTGGTCACTTAGAAAATGGAAACAGAAGATGGAGATATTAATATTTCAAT…	0	0	1	0	0	1	0	1	1	4
TaCML32-3-A	TraesCS7A02G172200.1	ATTGGTGCAATCACTTTCCTTAGACTACTCCCATCATTTTCCCTAATAACGTAAGATATTGTCCTACGACCACTAGGCCAGTGAATATTTTGTAGACGAGGGCTTAAAGGAAAAGCATATATAGATTCACCGAAGAACAAAGCGCAGATAACGATGACCATGCAATATTAGTCCCAGGGGTAACCTGTGTTGAAATAGGCACTGAAGATAAGTTGGGGCTAAGTGGTTTCAGGAAGAGCTGAACCATATGGCTCACAGGAACGTTTTTTTCTTTTGCCTTTGTTTCTTGAAATCGTAAGAACAATATAATTGCAAGCAAATTTTGGTCACTCAGAAAATGAAAACAAAAGATGGAGATATTAATATATCTAACAAAAAAAGAGAGTGTCTCTCGTGTCT…	0	0	0	1	0	1	2	1	3	5
TaCML32-1-B	TraesCS7B02G076800.1	GAAGTGTTCAACTCTTATTTTTTTACTCCCTCCGTTCCTAAATATAAGTTTTTAGAGGTTCCACTATAAACTATATATAGATGTATATAGACATATTTTAGAGTGTAGATTTATTCATTTTGCTCCGTATGTAGTTCATAGTGGAATCTCTTAAAAGACTTATATTTAGGAAGAGTGAAGTGCACTGTAGGTCCTTGAACTATTCCAGGGATGTCACATAGGTCCTCGAACTATGAAAATCGTTATCTAGGTCCTCAAAGTGCAGTAAGTGTGTCATTCAGGTTCAAAATCTCCCTGACAGGCTCTAACTGGCCAGCTGGCACATAAACAGTAACCGTAACAGTACACGGCAAACAATCCTGAATTCCTGTGCGTGATGAACAATACACGACAAAGAAT…	0	0	2	0	0	0	0	3	1	3
TaCML32-2-B	TraesCS7B02G076900.1	CAGCGACGGCGGGCCTTTCGATCTGGCCACCTCGTGCCGGGACAGGGTTGTGGCCCTGCTCCTGCTCAGGCCATCGCATCCGCCCCTGTGTCGTCGGATCTGGCGCCCCGGCGGGTGTTGACCAATATTCCGGCCGGATCTGCGTGGGGAGGCGGTTGCAGGCGCCTCCTCTTTCTTCGTGGTGCTCGGAGGTGGCTGCGGTAATGCTCCTGGTGGTGGTGGTGGGCGTGGTGACTAGCTTGGATGGGATGTGCGTGGTGGGTGGATACCGGGGTGGCGGCCTCGGACTTGGTGGACGGCGTCGGCTTTGCGGCGAGCGGCGTCGGTGGGTGTTGTACTGTGTCCTTGGCCGCGCGGACGGCGAGGATGCGGTGTCTGTGCGCCGTGGTGTGCTTGGCT…	0	1	2	0	4	0	0	3	0	4
TaCML32-1-D	TraesCS7D02G172500.1	TGTCCCGGTTCCTGCCACGAACCGGGACCAATGGTTGTGGGCCAGGAGCGAGGCCCATTGGTCCCGGTTCGTGCCAATAGCCAGGACAAATGGGCCTAGACGAACCGGGACCAATACCCACGAGGCCCCGGCCAGCCCCCTGGGCTCACGAACGAGGACAAATGACTCCATTGTTCCCGGTTCGTGAAAGAACCGGGACTAATGGGCTGGCCAGGCCCGAACGAAAGCCCCTTTTTCTACTAGTGCGCGCAGAGGCAGCTCGGTGGCAAGATCACCCAGCTCGGCTCCTACTGATCAAGCTGGGCATGAGTTAATCTGCTGTTGTAACTATGATGGTGTGTGGAGTATTCCAATATGAGATGGATGTTTGTGTTTTCGGAGTTCTTGGGACAACCTTTG…	1	1	3	1	2	0	0	0	0	5
TaCML32-2-D	TraesCS7D02G172700.1	GTTAGTTTTAAAGTTTGAAAACTTTTGATGTTTGCCTTTATTTCAAATCTGAATTTTGGATTGATTTGAACCAACGTGGGATTTAACTACTGTAGCATGATTATCCGGGCGTTACATATGCTATGGCACAAACTTTTTTTTTCTTTCGAGGAAACTTTTGATCTGTTCATCATCATGCCATGGTAGTACCATGGACATAGAAATAACAAAAATTACATCAATATCCGTAAACCACCTAGCGACGACTACAAGCACTGGAGCAAGCCGATGGCGCGTCGCCGTCATCGCCCCTCCCTCATTGGACCTGGGCCAAACTTGCTATAGTAGATGGTCGAAAAATTCTCGTGCTAAGGCCTCACTTTTCTTAGAATACTCCCATTATTCTCCCTAATAACGTAA…	0	1	2	1	0	0	0	2	1	5
TaCML32-3-D	TraesCS7D02G172800.1	TGTATCCCTTATTTGTCTGTCCTGAAAGGTTACTGAGAGCAGGCCAATCGTTGATGGTTACAAAAAGCAACGCTCGTAGGTCAAATTCCTCTCCTTTGTGCTCATCCCAGACACGTACACCAGGTCTGGCCCACAACTGTATAAGTTCATCAACTAATGGCCTTAGGTACACATCGATGTCGTTCCCGGGTTGCTTTGGACCTTGGATGAGCACTGGCATCATAATGAACTTCCGCTTCATGCACAACCAAGGAGGAAGGTTGTAGATGCATAGAGTCACGGGCCAGGTGCTATGGCTGGAGCTCTGCTCGCCAAAAGGATTCATGCCATCAGTACTTAGACCAAATCTTATGTTCCTTGCGTCAGCTGCAAAATCTTTGAACACTCTGTCGGTCTTTC…	0	4	2	1	1	0	2	1	4	7
TaCML32-4-D	TraesCS7D02G172900.1	AGTGCTGCCGCTGCGTTGCGGAAGAGTGCATCGAGTCTCTTGAAAGGATCCACGATGGCCTGATCGCAAACCCATGCATCCTTCACCGCCTGCTCAAAGCCCTCTAGCTTGACCCAAAAGCTCTCAAATCGAAATCTTTTCCTCGGCCAGTAAGTAGCATTTGTCGAAAGATGGAGTGGGGCATGATCAGAAACGCTAGTCGAGAGTGCTTGCAATAGGTAGTCTGGCCGCGCCAATTCCCAATCCACCGAGACGAGGATCCTGTCGATTTTAGTCATTGTCGGGGCATCTCTCTCGTTCGACCACGTAAAATGACGCCCATGCATGTAGAGCTCTTTAAGTTCGTTATTGTCGACGAAGCTCCTAAACTTGTTCATCATGGCCCTGTTAAGATTCAAG…	0	0	3	2	0	1	0	2	5	5
TaCML33-A	TraesCS2A02G166300.1	GTGGAAGGCGTGCCAAAAAAAACAAAATCAGAGCTTCAAAATGCTTTTGTAAGTAACATTTTCAGAGCATCGATTTTGTTTTTTTTACCACGCCTTCCATCAGTGTGATTTTGCGATGAAATTTTGTAGGCACAACAAACATTTGTGAAAGTATGGCACAAAAAAATTTCAGATTTTTTGAATTTATTTGATTTTACTGTTCACACCAGGAGCATTTGCTCCTGGGAGTAGAAACTCCACGTCCTGTTCTGTTCTGTTATCTTCCTCCTCTTGCGAGGACAGTGCCTTTTTTTTATGGGTTACAATTCTTTTTTTTTTGGGTGTAGTCCTCCTTCAACATCTTAGCCCAACTGTTGAGCTCTGAATAAATGGGAGGCCATGCCGGCATGATTAATCCTA…	0	1	1	3	0	0	0	3	3	5
TaCML33-B	TraesCS2B02G192200.1	TTCGAGCATTGAAAGAAAGCAAAGAGGCCAGCGACGTCGAGGATTCTCCCAGAGGAGTGACGCTTCCTCTAAGCGAGTATTACGCCCTTAGCAAGAAAGCACAAGAAGCTGAAGAGCTGGCAAATGAGAAGGTGGCAGAAGCGCTGACACAGGTAGAGTCCGCGAAAGGCTCTGAATTAGAGAGCCTAGACAGGCTAACTGAAGCAGCAAAGGAGATGGATGAAAAGAAGAGAACTCTTGAACTTGCATTGGAGAGAGCAGAGAGGGCAAACGAGGGGAAACTCGCCGCTGAGCAGCAACTGAGGAAATGGAGGTCTGACCATGAGCAGCGCCGGAAAATTCAGGAGGCCGCGAAGCGTGCGGTTAACCCTGTGAGTAGCCCATTTGTCGATCCTTACC…	0	1	2	1	1	0	2	6	4	7
TaCML33-D	TraesCS2D02G173600.1	CAAAGGTCTCTAAAGTATGGATGCGAGAAAACCTACGCCTGTTCTTATAGTCAAGGGTAATGGAACTGGAAACTATGGTGTTCCAAAAGTTGATGAGAAAAGATTGAAAACGGATATGGTACCATATGCTTCAGCTGTTGGAAGCTCACTATATTACCCTGACACAATTCACGTATCCGGGTTGTTTTGGCAATATCCAGTCCATATATAGATCACTGGAATGGAGTCAAAGATATCGGCCTCGTGCTGAAAGAAATAAGTGCTCTCAAAAGATTGTGAGTACAAAGACAGGACTTGTGAAATGTATAGCGAAATCCACAATTGTCGCTAACTTTCATACTTGGAGATTTTTGTGTGGAAAAGCTCCAAAGAATGAAACAATTATCATCAATGTGATGC…	0	0	5	0	0	0	0	5	4	3
TaCML34-A	TraesCS2A02G166200.1	CGGCGTCGGCGTGGCTTCAGTGCTGGGCGTCGTGGAGGCATCATCTCCCGGGCTTGGCGGCGTTGGGGTCGGCGTGGGAGTTGGCGCCGCCGTCGACGGCATCTGGTTCAGGATGAGGCCGCGCTCCGTCAGGTACCACGCCTTGAGCTGCTCGTCGTCGCTACGGAGCATGCCCCCCCCCCCATCAGGAAAGCCAGGTCGGTGTTCCTTTTCTTCGCGGCGACGTTGGTCCGGAGCAGGTCGAGCTTGACGGCGTTGTTCGTCATAGCCAGGCGAGGGCGCGCAGCCCCAGGGAGACGCCGAGAATCCAGCCGGCGACCCGACGCTCTGCTGGCTGCAGGCGTGCGGGCCGTGGCCGCCGGGCGGATTCATCATCCCCGCGCGAGACGCCTCGGCCTT…	0	1	4	0	7	0	0	2	5	5
TaCML34-B	TraesCS2B02G192100.1	TCTAGTTTGGATGGTATCCCATCTTACTTGATGTCGATGTTCCTTTTCAACAAAACATTGATAGAAAAGATTAACAAACATCGCAGACGTTTCTTTTGGAGGAGGAAGAATAAGAAGCGTGCTTATCATATGGTTAAATGGGCTAGAATTTGCCGATCGAGAAATATTGGTGGCTTGGGCATAAAAGACCTTCACAAACAAAATATCAGCCTACTTGTGAAGTGGTGGTGGAAACTAGAAACTGGTGATGGGTTATGGCAACGCATCATCCGGGCAAGATATTTCAGAAACAAAACGGTCGCGAACATTCGCAGCCGCTTCTCTGACTCTCCCTGTTGGAAATCTATCATGAAGGTCAAAGACGTTTATATGGCCGGGAGAAGAGTCAATATTAACAAG…	0	0	1	1	0	0	0	6	6	4
TaCML34-D	TraesCS2D02G173500.1	TGTTCCATTTGAGGAGTTCTTCCAGTTTTTCAATCAAAAGGCCCTCGATAAATCAACGGTCACTTGCTACTGTCTGTAAGTAGTAGTACTTCTGTCATTAAGTCTCTCTATATAGGTCAGCTCTTTCATTGCATGTATTTATAATTATCCTCACTATATTATGCAGATCGAAGATCGCCGAATTGAAGAAAAGACAAATCGGTGATATTGGGTTCATTAACACAAATCTCATAGATGCAACTGAGGTTAAATATCATGCCGAAAATACCGAGGCCAACTTGCTACGATCGTTGGTAATAAATGAAAACAAAGATATAATACTCTTTCCTTACAACTTCAAGTGAGTGTTACTGTCTTGTGCATATTCGGTTTCCCTTATTAGTCCAGGTTATAGTAATG…	0	3	2	1	3	1	2	1	4	8
TaCML35-A	TraesCS5A02G239100.1	GCGGTGGCTGGTCCAAGGTGGTGAGGATGGAAGACGATAGTGGGGGCGTAGCGGCAGGAACTAGCGGAAGGGGCACCCTACCTATGACCGGGAGTGCCGCCAGCGACGCAGGGGTCGCCCCCTCCCCCCTGGTGAGATCAGCGACGCCGTGGCCATCGGGCCCGAGAGGTGGTCCTCGCGCCTAAAGCAGAAGTGGGAGGATGCTGGGGTTTGCCGTGCCGCTGGGTGCAGGTGGCGCCGCGGATTGAAGAGTCGCCACGGTGGTCTTCAGCTTCCCGACTCGGGATCGGGCTTCTAGTGGAGGAGATCCTCAATCTGCGAAGACTGGGTCTATAGCTGCTTGAGGACGTGAGCAGAGTCGGCCTTGGCGTCTTGGTGGAGCTTGTCCAGGTACTCCTT…	0	0	3	1	2	1	2	2	5	7
TaCML35-B	TraesCS5B02G237700.1	GTGGGACGAAAAAAAACCTGGAAGCGAGACTACCAACTGCTCCATTAGGAGTAGAGATTTACTGGTGAGTGTTGTTGCTACGCTAATGCGCCGGCCCATCGCGGCTCTATGCGCCCTATATATTTTTTTGACAGAAACAAATCGGGAGATTGAGAAAACGCCAGAACGAGAGAACGCCTGTGACGGACGAAAAATTACGTGGGTCCCACCGTAATAAACCAAAAAAGTGGAGAAACAATCCATCCTTTAATATTAGGTAAAGATAAAGGTACGATTACTTTTCTACAAACCAAAGAAATTTAATGCCATCACAAAATGAAAAAGACAAGAACCAAGTGGAGGACAGGAGACCAACATCTGCTGTATCAATTTAGTTTTGTTAGATCCTTTATGGAATAG…	0	1	2	0	0	0	2	3	5	5
TaCML35-D	TraesCS5D02G246200.1	GTGGGGATAATATCATACACTAGTATCATATGCATCATACTAGTATATGAAATTTTCCATTGTGACTAGTCTAGTTTGCGAGGTGTGGTCGCTTAAATTGGGTGGTCGTAGGTCAATCATTCTTTTCCGTAAAAGAAAAGACCAATTGCTTTTGTGAACCCATCGATCAAATCTCTCCATATGCCACATGGAATCGAATATGTTGATACTTTGGGCTATGAGCCTTGAAGGAAATGAAGAGATAGTTGCATGCTACTGGCTTAATTAGTTGCTTTATTGCCCAATTATTAGGACATGAATAGCCCCATCTTAGGAATGGAAATGGTGAGTAGTTAATTTTAGTAGCCAATGGCTAATTGGGTGAAGGGTCGATGCACTAGCAGGAAAACCCAGATTATA…	0	0	2	0	0	0	2	2	3	4
TaCML36-A	TraesCS5A02G239000.1	NNNNNNNNNNNNNNNNNNNNNNNNNNNNNNNNNNNNNNNNNNNNNNNNNNNNNNNNNNNNNNNNNNNNNNNNNNNNNNNNNNNNNNNNNNNNNNNNNNNNNNNNNNNNNNNNNNNNNNNNNNNNNNNNNNNNNNNNNNATTACCGAAGAAAAATATATTTTGGGATCTTAAATACAAGAAAGTGTACTAATTAGCTCCCCCCAAGCATGCATGTTTTCTCTTTAGCCCCCCCTCGACATCTTCGTCTAGCTCTGCCACTGAAGGGTAGATCAAGGATTTTAAGTTTGGGATTTTCTCGCTTCAGTCGAGTCGACTTCCCTTTCAAGCAAATGTGGGCCTTCAAGTTGGCACCGAAGTTAGAGGTGTTTTCTTGGTTGGTGATAAAAGATAAATCCTGTC…	0	2	1	1	0	1	0	1	2	6
TaCML36-B	TraesCS5B02G237600.1	GGTGGTCTACGGATCTGGATGTAATTTTTATTTCTGGTGTTCGTTGTATTGCCATAATTGAAGATGAATAGATTGGAAGCTTTCCCACAAAAAAAACAAGGTAATGACACGCGGTCGTCAACTCTGCATGGTCAAGCTAGAAGGCTAGATCATGGATTTTTGGCAAGTTTTGGATTTTCTCACTTGAGTCTTTGGATATGTACCTAATTACTACGAGAGTCGACTTCCCTTTCAAGCAAATGTGGGCCTTCAAGTTGGCACTGAAATTAGAGGTGTTTTCTTTGTTGGTGATAAAAGATAAATCATGTCATGGGATAATTTCTTGAAATGGGGGTGGCATTGTTCTGACATTTGCTAGTTTTGTGGCCATCATAAAACGATGGAGCATTTGTTCTTTTC…	0	1	2	1	0	1	0	2	1	6
TaCML36-D	TraesCS5D02G246100.1	AGAGGGCGCAACACTCCTAGACAACGCCTTTGAGAAGGAATCACTTGAGTCAGAGCAAGGGCTATCACCCCTGAAGCAGACCTTCGAACCAACACCTTCAACAAGGTAACGACACGCGGTCGTCAACTCTGCATGATCAAGCTAGCAGGCTAGATCATGGATTTTTTGACAAGTTTTGGATTTTCTCACTTGAGTCTCTGTATATGTACCTAATTACTAGGAGAGTCGACTTCCCTTTCAAGCAAATGTGGGCCTTCAAGTTGGCACTGAAATTAGAGGTGTTTTCTTGGTTGGTGATAAAAGATAAATCCTGTCATGGGATAATTTCTTGAAATGGGGGTGGCATTGTTCTGACATTTGCTAGCTTTGTGGCGATCACAAAGTGATGGAGCATTTGTT…	0	2	1	1	0	1	0	3	2	6
TaCML37.1-A	TraesCS3A02G205700.1	TTTGTGCTACTTTTAGGGTTTGTAACGGACAAGTGCTGACCTGAACTATGTGACTCATCCAACCAGCTCTATGAGTTAGTCGTACTACATGTCTTATGGTGTTGTCCTAAATTGCTGGTTTCTATTAGTTACATTCTGTTGATTATGAGGAAGTTGATATATGCATTTGCTATTTATACATGTTTTTCTTGGTTGATGAATCACTTTTTTGTGTGGACAAATAGATATACTTCAAGAGGAAGAAGACTGGTGGGATTTCTTTCAACAGCACAGCACCTTTAACCCATATTGATGAGAAGCTCTGCTATCAGATACTGCATGAGTACAAAATTCATAATGCAGAGGTGCATGCCGGTGTGTGTTAGTGGCGTTATGTGTGCACGTTTTCAATTTTAACTC…	0	0	2	0	3	0	0	3	0	3
TaCML37.2-A	TraesCS3A02G205700.2	TTTGTGCTACTTTTAGGGTTTGTAACGGACAAGTGCTGACCTGAACTATGTGACTCATCCAACCAGCTCTATGAGTTAGTCGTACTACATGTCTTATGGTGTTGTCCTAAATTGCTGGTTTCTATTAGTTACATTCTGTTGATTATGAGGAAGTTGATATATGCATTTGCTATTTATACATGTTTTTCTTGGTTGATGAATCACTTTTTTGTGTGGACAAATAGATATACTTCAAGAGGAAGAAGACTGGTGGGATTTCTTTCAACAGCACAGCACCTTTAACCCATATTGATGAGAAGCTCTGCTATCAGATACTGCATGAGTACAAAATTCATAATGCAGAGGTGCATGCCGGTGTGTGTTAGTGGCGTTATGTGTGCACGTTTTCAATTTTAACTC…	0	0	2	0	3	0	0	3	0	3
TaCML37.3-A	TraesCS3A02G205700.3	TTTGTGCTACTTTTAGGGTTTGTAACGGACAAGTGCTGACCTGAACTATGTGACTCATCCAACCAGCTCTATGAGTTAGTCGTACTACATGTCTTATGGTGTTGTCCTAAATTGCTGGTTTCTATTAGTTACATTCTGTTGATTATGAGGAAGTTGATATATGCATTTGCTATTTATACATGTTTTTCTTGGTTGATGAATCACTTTTTTGTGTGGACAAATAGATATACTTCAAGAGGAAGAAGACTGGTGGGATTTCTTTCAACAGCACAGCACCTTTAACCCATATTGATGAGAAGCTCTGCTATCAGATACTGCATGAGTACAAAATTCATAATGCAGAGGTGCATGCCGGTGTGTGTTAGTGGCGTTATGTGTGCACGTTTTCAATTTTAACTC…	0	0	2	0	3	0	0	3	0	3
TaCML37-B	TraesCS3B02G237600.1	TTCTGTTGATTACGAGGAAGTTGATATATGTGCATTTGTTATTTATACATGTTTTTCTTGGTTGATTTTAATCACTTTTTTGTGTGTACAAATAGATATACTTCAAGAGGAAGAAGACTGGTGGGATTTCTTTCAACAGCACAGCACCTTTAACTCATATTGATGAGAAGCTCTGCTATCAGATACTGCATGAGTACAAAATTCATAATGCAGAGGTGCATGCCGGTGTGTGTTAGTGGTGTTATGTGTGCACCTTTTCAATTTTAACTCATTACTTTAATTTACTTGTAGGTATTATTCCGTGAGGATTCTACTGTGGATGATCTGATTGATGTGATTGAAGGAAATCGGAAGTACATCAAGTGTGTTTATGTATATAATAAGATTGATGTTGTGGGT…	1	1	2	0	1	0	0	2	0	5
TaCML37.1-D	TraesCS3D02G209900.1	CTTTTTGTGAAGAATCGAGCATCCATCACAATTGTTTAAGTTTGTGGTACTTTTAGGGTTTGTAACGGACAAGTGACTCATCCAACCAGCTCTATGAGTTAGTCATACTACATGTCTTATGGTGTTGTCCTAAATTGCTGGTTTGTATTAGTTACATTCTGTTGATTACGAGGAAGTTGATATATGTATTTGTTATTTATACATGTTTTTCTTGGTTGATGAATCACTTTTTTGTGTGTACAAATAGATATACTTCAAGAGGAAGAAGACTGGTGGGATTTCTTTCAACAGCACAGCACCTTTAACTCATATTGATGAGAAGCTCTGCTATCAGATACTGCATGAGTACAAAATTCATAATGCAGAGGTGCATGCCTGTGTGTGTTAGTGGTGTTATGT…	0	0	3	0	2	0	0	2	1	4
TaCML37.2-D	TraesCS3D02G209900.2	CTTTTTGTGAAGAATCGAGCATCCATCACAATTGTTTAAGTTTGTGGTACTTTTAGGGTTTGTAACGGACAAGTGACTCATCCAACCAGCTCTATGAGTTAGTCATACTACATGTCTTATGGTGTTGTCCTAAATTGCTGGTTTGTATTAGTTACATTCTGTTGATTACGAGGAAGTTGATATATGTATTTGTTATTTATACATGTTTTTCTTGGTTGATGAATCACTTTTTTGTGTGTACAAATAGATATACTTCAAGAGGAAGAAGACTGGTGGGATTTCTTTCAACAGCACAGCACCTTTAACTCATATTGATGAGAAGCTCTGCTATCAGATACTGCATGAGTACAAAATTCATAATGCAGAGGTGCATGCCTGTGTGTGTTAGTGGTGTTATGT…	0	0	3	0	2	0	0	2	1	4
TaCML38.1-A	TraesCS6A02G187100.1	AATAGTTCAACGATCAAAGTCATAATCCAAACACAAATAAAAACTCATATTTCATCACACGTCGAGCTAGGCGTTGCCCTTGAGCCTCCATAGGCGCTGCCCTTGAGCCTCCATAGGCGCTGCACCAAATTGTGCTGCAGTTCTTGATGCATCTGTGGGTCTCGGATCTCCTGACGCATATTGAGGAAGGCAACCCAGATTGCCGGTAGCTGGTGATCAACTTGGGCAAGAGGAACTTGCCTGTAATATGATTCAGTGTCAAGCACTGACTCTTCCTGCTCGCTCTCAATGATCATATTGTGCAAGATGACACAACAAGTCATGACTTCTCACATTTGATCTTTCGACCAGGTTAGAGCGGGGTACCGAACAACAACAAATCAATATTGGAGTACACCA…	0	1	2	1	3	0	2	4	2	7
TaCML38.2-A	TraesCS6A02G187100.2	AATAGTTCAACGATCAAAGTCATAATCCAAACACAAATAAAAACTCATATTTCATCACACGTCGAGCTAGGCGTTGCCCTTGAGCCTCCATAGGCGCTGCCCTTGAGCCTCCATAGGCGCTGCACCAAATTGTGCTGCAGTTCTTGATGCATCTGTGGGTCTCGGATCTCCTGACGCATATTGAGGAAGGCAACCCAGATTGCCGGTAGCTGGTGATCAACTTGGGCAAGAGGAACTTGCCTGTAATATGATTCAGTGTCAAGCACTGACTCTTCCTGCTCGCTCTCAATGATCATATTGTGCAAGATGACACAACAAGTCATGACTTCTCACATTTGATCTTTCGACCAGGTTAGAGCGGGGTACCGAACAACAACAAATCAATATTGGAGTACACCA…	0	1	2	1	3	0	2	4	2	7
TaCML38.1-B	TraesCS6B02G217400.1	CAACTACGCGGGAAAGATATGGGCACTCGACGTCGTGGTATCAGCCGAAGCCTTCTTGACGTCAGCAATGGAGCGGCGCGCGCCGGATTGAACCGCGTAATGTGACTTCCTTTGTAATGGAGGTTGCTAGGTCTGCTTCCGGCCGCCCTCGCAACATGCAGGTGTGTAATGGGCGATGGGCCTAGACCCCTGCGCGCATAGGATTTAGACCGGCGTGCTGACCTCTCTATTGTGCCTAGGTGGGGCTGCGACGTGTTGATCTTCCGAGGTCGGGCATGACCCAGGAAAGTGTGTCCGGCCAAATGGGATCGAGCGTGTTGGGTTATGTGGTGCACCCCTGCAGGGAAGTTTATCTATTCGAATAGCCGTGTCCCTCGGTAAAAGGACGACCCGGAGTTG…	0	0	6	2	2	0	0	4	1	5
TaCML38.2-B	TraesCS6B02G217400.2	CAACTACGCGGGAAAGATATGGGCACTCGACGTCGTGGTATCAGCCGAAGCCTTCTTGACGTCAGCAATGGAGCGGCGCGCGCCGGATTGAACCGCGTAATGTGACTTCCTTTGTAATGGAGGTTGCTAGGTCTGCTTCCGGCCGCCCTCGCAACATGCAGGTGTGTAATGGGCGATGGGCCTAGACCCCTGCGCGCATAGGATTTAGACCGGCGTGCTGACCTCTCTATTGTGCCTAGGTGGGGCTGCGACGTGTTGATCTTCCGAGGTCGGGCATGACCCAGGAAAGTGTGTCCGGCCAAATGGGATCGAGCGTGTTGGGTTATGTGGTGCACCCCTGCAGGGAAGTTTATCTATTCGAATAGCCGTGTCCCTCGGTAAAAGGACGACCCGGAGTTG…	0	0	6	2	2	0	0	4	1	5
TaCML38.3-B	TraesCS6B02G217400.3	CAACTACGCGGGAAAGATATGGGCACTCGACGTCGTGGTATCAGCCGAAGCCTTCTTGACGTCAGCAATGGAGCGGCGCGCGCCGGATTGAACCGCGTAATGTGACTTCCTTTGTAATGGAGGTTGCTAGGTCTGCTTCCGGCCGCCCTCGCAACATGCAGGTGTGTAATGGGCGATGGGCCTAGACCCCTGCGCGCATAGGATTTAGACCGGCGTGCTGACCTCTCTATTGTGCCTAGGTGGGGCTGCGACGTGTTGATCTTCCGAGGTCGGGCATGACCCAGGAAAGTGTGTCCGGCCAAATGGGATCGAGCGTGTTGGGTTATGTGGTGCACCCCTGCAGGGAAGTTTATCTATTCGAATAGCCGTGTCCCTCGGTAAAAGGACGACCCGGAGTTG…	0	0	6	2	2	0	0	4	1	5
TaCML38.1-D	TraesCS6D02G174000.1	AGGGTCTTCTTATTGTGTTAATAAATATTTGCCCCCCATGGCAACACACATGCACATGCCTAGTATAAGAACATATTTGGTACTTCCATTAAACCTACCATGATTTTGAACCTTGAGTACTTAATCCAACCCCATGATATTGCTCGCCGTGACCCCCCCCCTTAACATCGATGAAATTGAACTTGTGGCCAAATAATTCGCTGCTAGCAGAACTCCTGAGCTGGATGGATCTCACAGGTTATTTCTCAAGAGATGTCGATGCATTACAAAAGTGGACTTATACAAAATGACTAATGATTTATTTGAAGTGAGCTCTAACGTCCACAATATCAACATTGCTTACATCACTTTAATACCTAAAAATATAGCCCTCTAAAACAATGAATGGCTATAGGCCTA…	0	0	2	0	1	0	0	4	1	4
TaCML38.2-D	TraesCS6D02G174000.2	AGGGTCTTCTTATTGTGTTAATAAATATTTGCCCCCCATGGCAACACACATGCACATGCCTAGTATAAGAACATATTTGGTACTTCCATTAAACCTACCATGATTTTGAACCTTGAGTACTTAATCCAACCCCATGATATTGCTCGCCGTGACCCCCCCCCTTAACATCGATGAAATTGAACTTGTGGCCAAATAATTCGCTGCTAGCAGAACTCCTGAGCTGGATGGATCTCACAGGTTATTTCTCAAGAGATGTCGATGCATTACAAAAGTGGACTTATACAAAATGACTAATGATTTATTTGAAGTGAGCTCTAACGTCCACAATATCAACATTGCTTACATCACTTTAATACCTAAAAATATAGCCCTCTAAAACAATGAATGGCTATAGGCCTA…	0	0	2	0	1	0	0	4	1	4
TaCML39-A	TraesCS5A02G229000.1	TTTGTAGAGGGGGGAGACAGAGAGAGCCAGCGAGAGCAATTTGTTCACCAGCTCACTTCGGCACTGCGCGCGGCGCCGGTGTTGCCTGATTCTGTTTGCGTCCGTGCGGCAGCAATGAGAAGTCGGGACTCAGGCTGGTCACAATGGGGAGGAACTTAGGAGTAACATCACACACTCCAATACAACTTTGCTTATGTGTCACATATTTAATGAAGAGAGAGGTGCTTGTGGTAACTAGCTAAGTTACCGGAACATCACACCCTCCAAGAAACAATGAGTTTATAACCTAATAAATACATTGTTGCATGACACTACATAGATGTTCCTACCCACTGTGGAGGTAGTAACATAGTCTAGGGAAGTGTGTAAGTTACTAGACTATGTTCTTGCCCATTGTGA…	0	1	1	0	1	0	0	2	3	5
TaCML39-B	TraesCS5B02G227700.1	CCTTGGAGGGTGTTTCACTGGTATTCGCTGACGTGGCAGGTGAAATTGGGCCAGCCCATTAGAGTAGTCACTCAGTTCTGGTTTTAATTGTTTTTTTGTTTTTTTATTTTATTTTCTTCGGCTTTCTTTTTTCCTTCGCTATATTTTTGTTTATTTCCTGATTTTTTCCGTATTGTTTGCTTCTTCCTTTCTTTTTGTTTCTTTATTGGTTTCAACTAAAAAAATGTACACCTGTCTATTTTTTCTCAGTACACAGAGTACATTTTTAATACACATATGAGAAAAAAAATTGGCACACTATTGACATATTTCAAATACATTATGTATATTTTTTAATTTCAACACTTATTTGAATACACAATGACGTTTTTCCACATACACGTTCAACATTTTCTTAAG…	0	0	4	2	3	1	4	0	5	6
TaCML39-D	TraesCS5D02G238700.1	CCTCCGCCTGCATCCGGGCCGCAGCCGCCCTCACCGCCTCGTACTTCCTACGGTCGTTGGTCTCCATCTTCTTGTCCGCAAGCCACTTATTTGCATGCTTTGCCTTGCAAGTCGCAGCGACGAATTGACGCCATCGACGGACGAGGCGGACTGCGTCTCCGTCACGGCGGTGTGGGTCGGGTTGGACGACATCTCCAGCGATGGATCGGGACCGGAGGTGACGATTGGGAGCAAGGGTGGAGGACGACGAGGGTCCAAGCGCGGGAATGATTGGAGGTCGGCGGGAGGAGGAGGAAGAGTTTGGTGAATTTGATGCAATTTGAGGTGGGGTCGGAGTGGCGGTCAGCCCGGGCGTTTGAGGCCTATTTAAGAGCATGTCTGGGTCAAAAATCGTGACCG…	0	2	6	1	4	0	0	3	9	6
TaCML40-1-A	TraesCS2A02G156300.1	CCGCGTCAGTGACACCGCGCCTCGTCGTCCCCCAACGCATCGGTTTTCCGCGGGGAATCAATGGCAAGGCTGTCGCCGGTCAGCCTTGCCATTGATTCCTCACGGGCGGCGCGTCACGGGACGGCCCGCCGATGCCTCCCCTCCCTCGCACGCATACACACGGGCGCGGCGCGGCTATATAAGCCGGTGGCCTCACTCTCCTGTGGCCACACTAGCCCCGCCCTCACCGCCGAGCTCTACTTCTCCCGAGCGCCGCCGCCGAGCCCTCCCTCTCCCTCTCCCTCTCCCTCTCCCTCTCCCTCTCCCGTGAGCCGCCACCCATCCCCTCCCTCCCCCTCTCCCGATGGCCGAGCGTTTCCTCGGAGACGAGGCAGCGGCCAACGGCTTCGGCCGTCGCAT…	0	0	8	1	7	0	0	3	3	5
TaCML40-2-A	TraesCS2A02G156400.1	TGAAAACATAAGTTGACCCGATTTTATTTATGCAGAAATAAGATTTTTCTACTTGTCCAATCTTTTTCTTTTTTGCAAGGACGCGCCTCTTATACAGTCACGATCCCTTAACATGCGAGAATCATAACATTGAGACATGAGAAGCATTGACTTAGGCATTAGAAAATAACACACCGCGACCCAACATGTGGTTAGATGGTTAGGAGGATAGTGATATCCCAACTCACAAGGGTTCAAGTCCTAGAATTGACACTGGTGCTTGAATTTTTCAGGATTTATTTCAGACCTTTCGGCGACATGTGTTCAGTGGGAGAAGACGTTCCCGTCGACTACGCCCAGTCACTCGAAGATGCTCATAGGGGTAGGATGTGCGTGCATATGTTCATAAAGATGAATGTA…	1	1	4	2	3	0	2	5	1	8
TaCML40-1-B	TraesCS2B02G181800.1	AGGAGTCCTAAGCAACTACACTGGGATATCGGCCATGCAATGATTATCAATCTACGCCGACGATGTGGCATTCTTTGTAAGGCCATCGACGCAAGATTTAGAGTTTGTGAGGTGTGCCCTGGAAATCTTTGGAGAAGCTTCCGGATTGAGAGTAAATTACAGCAAATCCTCCGCCATTCTCATCACTAATGATGCCGAAGATAGAGCACGCTTGCAGAGCCTCCTCCAATGCCCCATTGACGAGTTCCCCTGTCGCTACCTAGGGCTCCAGTTGGCTATCAAAAATCTGACTAAAGCTCAATGGCAACCTCTTCTTGATCAAGTTCGGCACTTTATTCCTGCATGGCAGAGAGGGCTCATGCAGCGGCCAGGTCGGCTCATTCTGGTCAAATCTGTCAT…	0	0	1	0	2	0	0	4	4	4
TaCML40-2-B	TraesCS2B02G182000.1	TCTTTTTCTTCTTTGCAAGGACACGCCTCTAGTCTTGATCCCTTAACATGCGAGAATCATAATGCCGAGAGGTCAGAAGCAATGACTTAGACATTAAAAAAATAACAAACCACAAATCAACATGTGGTTCGATAGTTAGGAGGACAGTTGTATCCAAACTCACAAGGGTTCAAAGTCCTAGAATTGACTTTGGTGCTCGAATTTTTCATGATTTATTTCAGGCCTTTCGGCGATGTGCATTCGGTGGGAGAAGACGTTTCTGTCGACTACGCTCAGTCTCTCGTAGGTGCTCACAGGGGTAGGATATGCGTGCATGTGTTCATAAAGATTAGTGTATGAGTGTCTACCTCTGTATCAATTTCTAAAAAAATGTCTTGTAAAAAGTCAAAAATGTCTTGT…	2	2	4	2	1	0	2	5	1	8
TaCML40-1-D	TraesCS2D02G162200.1	AAAGATCAAAAGTCAACTGGAATGTGGAAGTGACCACAATGTTTTGCAAACTTGCTGATATTGAGAAGCAAAAGGGGAACAGACCTATCAAATTTTTGAATGTTACTGGGTACAAAAACGAAGAAGTTGGATTCTTAGAGAAGATCGGATGACATTAAATAGGTTGTTGTACAAAAACAAATTGGGGGGGGGGGGGTTGAGGACTTTTTTCAGGGATAGGTTGATCCTTAAAAACAAATCAATTGAACTTAGTTGGAATGATGTAACAACACCGTGATAGCTGACAATGAATGGTGGGAAGCTGGTGAAATAAGTTATCTTAATAAGATCAAATTGTCATCTAACTAATCTTCCACTAGGATTTTTTGTTCACAAGTGCCAAACTATTTATTTAGGAAA…	0	1	2	1	0	0	0	4	2	5
TaCML40-2-D	TraesCS2D02G162300.1	GAAGAAAATAGTTTAGTTGTTATGACAAAAAATATCATAAAAGGCCTAAGTTCACCCAATTTTATTTATGCACGGATAAGATTTTTCTAGTTGTTCGATCTTTTTCTTTTTTTGCAAGGACGCGCCTCTTATATAGTCTTGATCCCTTAACATGCGAGAATCATAACACCGAGATATCAGAAGCATTGACTTAGACATTAGAAAATAACACACAACGAATCAACATATGGTTGGATGGTTAGGAGGACAGTGGTATCTTAGCTCACAAGGGTTCAAGTCCCCGAATTGACACCGGTGCTCGACTTTTCCAGGATTTATTTCATGTCTTTTGGCTATGTGCATTCAGTGGGAGGAGACGTTCTCGTCGACTACGCTCGGTCTCTCGGAGGTGCTCATAGG…	1	1	2	3	1	0	2	4	2	8
TaCML41-A	TraesCS1A02G394100.1	ACGCCCCCACCTCTGCCATGAGCGCATGCGAAAGCCTCTATTCCTCTGTTTGGGCGACGATGGCACTTTGGTGTCGTGTTCCTTCTTGAAGGCGTCGGCCGAGGACTGCTCAGGGTGGTGGATCAGTTGCTGGTAGTTCAGAGTCGACGCGAGATGGCATGTAGGTGGAGCGGTGTGGCATCAACAGTATCATCGACGATTGGTCTCCACGGCATGGCGCAGTGGAGACTCGACGCCCGATGCGCAGAGATGGACTCGCGCAGGAGGAGGAAGCTGTCTGGTGTCATGGTGGCGCTGATGGCAGAGGGGCCTGGCATGGTCGGTGCGTCAGTTCTGCTCTGAGGATGGACAGATGGAAGATGGAGGTGATGGCCCATGCAGCGTGCGGTGCTCACTGGG…	0	0	1	0	2	0	0	2	6	4
TaCML41-B	TraesCS1B02G422600.1	ACGAGCTCAATACGTGCTACAGTGACCGTATAATCACGTCTTGTCGTATATAGTGACCGTATTGCATGTATCCCTAAGTACGGTGACTGAAGTGAGTAGATGGAGCAAAAACAGTGACTTTCGATGCATTTTACTCTAAACAGAATGCTTCGTGATTTTTTCCTCCGATTTTGGGGGCCCTGTGCGATCGCACACCTCGCACAGCCCCCTCGACGGGCCTGGCACTAGCATATACTAGTACCTTATTGTTGGTGAGGCGTCCAAAAGCACCAATGAGCTCTTTTCTCCATTATTAAGAGTTCGGGCAGTTTCCATGAAATGAACCTGTCATTACCACGTACTCTGAAAGCGATAAGCTGGTAGAGAAAGGCAAGACGTACGCGCTTATCTGACAGATAG…	0	0	1	1	0	0	0	6	3	4
TaCML41-D	TraesCS1D02G402400.1	CGCGTAGTGCCTAGCTTGGCTATTTAAGCCGACCGCCAGCACCGAAACCCTACCCCTCTATATTTTCCTTCGCCCGTCCGCCGCCGCTGCCACTTTCCACTCCCCGTCGGCCACCACTAGTAGCCATGCCCCACACCGCCGGATAAGGGGTCACCCATTTCTAACGCCGGAGCGCCAACTGCAGCTCCTTGAGGTCACTATCCGCAGGCGTTTGAGGGACTGGATTTGTCAAGTCCGGCTGTAGATGCTCTTTGGGATCAAAAGTGTACCATGCAATTTCTTGCATATAGGATGGTGACATGGTGCAGATGATTCTCCGGATTTTCTTCCCAATCCGGTACAAGATTTTCTTATCCTGATCGATGCGGCCAGTGCGTGGGCAGCAGACTTCAGTTAAAC…	0	2	2	2	2	0	2	4	6	7
TaCML42-A	TraesCS5A02G467800.1	TTGGGCCTCTCTCGCCGTCGTCGGCGCCTAAATCGACAGGTCTATGGGCCTCGCCGCCGGCGCCGGATTCGGCGCATCAGGGCACCAGCGCCATCGAGTTGGGATGGATTTGGCGGGTACCTACTCGTGCAACCCCCGCAATGACTCCGCGCCGCATCTTGGTATGGACTTCTCCCTAGGCGCACGGATCTCAACCGTCGACTGGCCACCGGCACAACTACGCATGGCGGCAGTCGTCCGGGCTCGGCACTAGCCCAGCAGCTCGTCGGCTGCCTGTTGCCGATCATCAAGTGTGACCACTGCCCGTGGCAGGTGCTGCGCCGAGTTTTAATCACGCCGCAACATCCTGGATGGGCGTTCTACAAGTGCAAAAAAAGATGCGGTGAGTGCTTGTTTGTC…	1	1	3	1	3	1	4	2	2	9
TaCML42-B	TraesCS5B02G480300.1	GGCGCCGGATTCGACACGTATGGATGCTAGCACCGTCACGCTTGGGATGGATTTGACGGGTACCTACTCGTGCAACCCCCGCAAACGACTCTGCGCCACATCTTGGTATGAACTCCTCTCCTAGGCGCTCGGATCTCAGTCGTCGACCGGCCACCGGCACAGCTACGCATGGCGGCAGTCGTCCGGGCTCGGCACTAGCCCAGCAGCTCGTCGGCTACCCGTTGCCGGTCATGAAGTGTGACCACTGCCCGCGGCAGGGGCTGCGCCGAGTTTTGACCACGCCGCAACATCCCGGATGGGTGTTCTACAAGTGCAAAAAGGATGGGGTGAGTGCTTGTTTGTCCGGTTATTCATCGGATTCGTCGCAATTTGTAGCTTATTGTTTGATTAAAATTGTGT…	0	2	5	1	1	0	2	2	4	7
TaCML42-D	TraesCS5D02G481000.1	ATGAGAGACTACAGGGTGCACACACCCGTACAAAAACAGCCTTACATACATCAGAAATTCATAGGGGCACGCACCTGCAAAGCCTTGCTTGACTGCTCGATTGCCTTGTGATTCAGAAAGTAGTTAGATTTAATTATTATATCTTCTCGCGTAGTAATTAAATGATGGATACGCCAACCAAGACCGAGGTAGCAGTGGATTGCATAGCTTAGAGCAAATTCAATGCGCCGACACAAACAGGCGCATTTTTTTTCGTTTTTTGTCTGTTTGGATTGGCTCGTCCGCCTCCTTCTGCGTTTGGGTCGGTCGTGCGCCCAACGCGCAAACCCAATTCTCGTCCGCATAGAATTTTAAAAAGGTCCGCAGCCATAGATCATGCCAGCGGACATGTCGTCGTAC…	0	1	2	3	6	1	0	2	5	7
TaCML43-1-A	TraesCS1A02G435100.1	AGAAAAGTAAGTTTGGGCATAGCTAGCTTTCTCAATACATAAACTGCGTGTGTATGCGTGCGACTGTCATGTGTGTGCGCGTATGTAGTGTAGGTGTTTGATGACTTGTGTGAGTCGAATATAAATATGGGGGATTAAGTTTTAGGGGATTTGCTAGCTGAAGAAAACTTTAATCCCTCAAAACATTTGATTTATTGAGATAGGTAGAAGGTTTGAGGGATTAAGCTAGTTGAGGGCATCTGGTAGAGATGCGCTTATTGCGACCCAGTGCTGTGGCTACAATGCCATCTTATTAACTCTGCATTCCTTCCTTCCTATATGCTGCTATTGCCTTGTCAGTTCTCTCTATTTTCTTCTCTTCTATTGACTTCAAGACTTGTGTGTATATGCATAAACAAG…	1	0	3	1	0	0	2	3	3	6
TaCML43-2-A	TraesCS1A02G435200.1	CGTCGTTGTCCAGCCAGGCTGCCGGATTTGAGCGCATCTAGCCGCATCCAGCCGCCAGCGGCTGTGCCTAGCCATGGATTTGCCGGGCACCAGACCGCACAGCTCTGGCAACGCCTCTGCGCTGCATGTAGGCATTGAGTCCGTCTCTAGCCGCTCGGATCTACCCCGCCGGAACAGCGCCAGTAAAAATATGTCCGACCGTCGTCCGGCCTCGGTGCTGGCCCAGCGGCTTGTTGGCTCACCGTTGCCGCTCGACGACTGCCTGCGGTAATTCGTTCGCTGCGTTTCTACCATGCCGGAACATCCCGGGTGGGTGTTCATCAACTGCAGAAAAGATAAGCTATATGCTTGTTTTGCTTCAGTTGTGCTTCCAGATTCGGCGCATTTTCAATAGCTCTC…	1	2	2	0	0	0	0	1	2	5
TaCML43-1-B	TraesCS1B02G470900.1	CCCCGTGAACGTCGCCAGCCGAGGGCGTCGTCGCCATGCCTAACGGGACCGCCGCCCCCGGTCCAGGTTCCTCCACGAAGGCCGGAGTGGCGAGATCCGCCACTAGCGACGAGATCCGGCACCACGCGGCCAACGCCGTCGCCCAAGCCCGACGTCGACCGATCCCGCCGCCGTCGGGAGCTCGCATGTTGCCGGGAGACCCTCACCCTTGGATCTGGGCACCCGTGCACCGCCGCGAGACCGCCGCCTCCGGGATCCGCCAAACCGACGGGAGGGCTGCACCCCGTGGATCAGGACGCCCGTGCCACCGTGGATCCGGGAACGGGAAGAGAGACCCTCCGCCATCGCACGCACGGGTTTTGCCCGGCGCCGATCATCGGCAGCGGCGGAGGGGGAGAA…	0	0	1	3	1	0	4	1	5	6
TaCML43-2-B	TraesCS1B02G471000.1	AGGGTATGACACACGCAGTGCTCCGCCGCCCAATCTAAGGAGATTTAAGGGTTTCACCCAGGCATGGGGTCGGGGTGGAGGGCAGGGACCTCGACGGCACCTGCAAGGAGGAGAACGACGACCCTGGTCGTCGCCACCATCGGGATGAATGAGTCATCCAAAGTTTCCTCTGGTCCGATGTCACCTATATCAGCCCTCGCGAACGCACCGAGGCCGACGACCGTGATCGTAAGCCACCAAGTGCAGCGGGAGAGAGCCTGCAGCGCGGAGGACATCCACCGGTGACTCACCGCCCACGCGGTCAAGACGCCGTCCATCCACCCCCCGTGAACGTCGCCAGCCGAGGGTGTCGTCGCCATGCCTAACGGGCCGCCGCCCCCGGTCCAGGTTCCTGCACGA…	1	1	1	2	3	0	4	2	5	8
TaCML43-D	TraesCS1D02G444200.1	TGATGATGACGGCGCCCGGTCAACGGTGGAGAGACCGTCATAGGCCCCCGCGGAGCCGGACGAGGCCCCAGACTGCAGCGTGGGTACCGGTGGGTCCCCGGCCTCCGTGTAGACTGGCGGTGCCGATGTCCCGGTGAGACAGGCAGGAATCGGAGAAGGCGACGGTGGAAACCGCACCTACTGGATCGGGAGCCCGCCTGGAGTGGCCTGACTCAGGTCGGCGCTGGGTGGCGGTGATGGCGTGTGGGCTGGCGCAGCCGGCGCGGACGGAACCGGCGCNNNNNNNNNNNNNNNNNNNNNNNNNNNNNNNNNNNNNNNNNNNNNNNNNNNNNNNNNNNNNNNNNNNNNNNNNNNNNNNNNNNNNNNNNNNNNNNNNNNNNNNNNNNNNNNNNNNNNNNN…	1	0	5	0	2	0	0	3	3	5
TaCML44-1-A	TraesCS3A02G492700.1	AAGCCCCACTACAATCCTTTATTCAAGGCTGCTGGAACCAAGATCAACATGGCATTGTGCTTATTCCATCAAGAAATCTTAAAAGTTCCTCTCCAATTTCAATCAGGCTTGGTGTGTGTTGATTGTACCTGTGTAAAACTATCTCTGAATCTAGTTCACCACTCATCTCATAAAAAAAATCACATATCTGCTACCTTGACTGAGAAGAGAGGCTAAAGAAAACTAAACTTATAGATGGATTTTCCCTGATTGATTTTGAGCAACTCTTCGCAAATGTGCAGCAACTACTAATCCCAGGGGTTGCAAGATGTGCACACATTTCAGAAAACAACCCCACATCGAGAGTAGAAGCTTGTGTGTTAGTTGTTGCGGCTGTCACTGTGCTTTAGATAGCATAAA…	0	1	3	0	3	0	0	3	2	5
TaCML44-2-A	TraesCS3A02G492800.1	GCGCCGGAGCTGAGGAGCGTGGGGTGGGCATCGCGTGATGGTCAGTCGCGTCAAGTTAGCTAGGTAGGTGGTTAGCGATGAATTGGAAGCGGCCACGGTGGACGCGTCATGGGCGCGTGCGGCCAGGCATGCAGGACGTGCGCGTAGCGGGGCGGGGTGGGCTGAGTCATGTGCATGCCAGCCTGGGCATAAATCCCGTTGACCATGCGATGATTGAAAACACAGTGTGCTGAGTTTGTGCTCAGGAAAAAGGAGAACGCCGTTCATGTGGCGGATGGCGTACGTTCACCAGAAAACACTTGTGTCCCTGTGTCCTTCTTCTTCCTCCAGTCATCTTCTTCCTCTAGTGCAGAGAGAGAGGGGTAGTGCTCCGGTGAGTGAAGGAGAAGGGCGCGACAA…	0	0	6	2	3	0	0	2	1	5
TaCML44-1-B	TraesCS3B02G554000.1	TTTTTACAACGTATGTGTTGTTGCGGAACGACTTCTGCAACACATATGATGTTGCAGATTTTTTTCTGTCTTAACTTTTTTGGAACATGGGTGTTGTTGCGAAAGGACTTCTGCAATAAAGATGATGTTGCAGAAAAATTGTTAAGGTGGCAGAGGCACGCGTTGCGCGAGGACTGAGTCATGTGGTGCCACGGATCAGGTGTTTTGCAACACCTATTATGTTGCACTAAGATGTACGGTGTGCACCATCCGATGGAACTTGGGTCTGGCGGCTGCATGAGTGGCGGAACACTACGTGTGATGGGCCGGCTGATGCTATTCATGGCCATCTTTTGAAGCATCTATATCCAACCTGTTCTGATTTACTATGCTTGCCATCTTGATGCCTTTTCTCTTTTT…	0	1	3	0	1	0	0	6	2	5
TaCML44-2-B	TraesCS3B02G554100.1	CCTTCTTACAAGCTATCGCGAATCTCAGAGTTCCTTTGCATGTGATAGATATATTGAAGATTCCCACTTTTCCTAAGTTCATGCGTGATATTATTAACAATAAAAGGAGTTTGAATCTTAAGGAACAAGTGGCTATGATAACGAAATATCCATGTGATGAGATGGTACTGGCAAAATTTGCAGACCCAGGTATAACCTTGCAAATGGCAGATAAGTCTACAAAGAAGCCAATAGGAGTGGCCGAAGACGTGCTACTGATATTAGATGGGCATATCAACGTGCTAGCTTTATTGTATATTAATATGCCAGGAGATGAAAAATTATCTACTATTCTCGGAAGGCCATTTTTTAAAACCGCATGTGCAGTTGGGGACTGTGCAGAAGGGAAAGTAACCTTTC…	0	0	3	2	1	0	2	1	5	6
TaCML44-1-D	TraesCS3D02G500200.1	GCTATTGGTCGAATAAATGCTTAAAGTAAATATTGGAATACTTATTAGGCCCTATAAACCCGAGTGGGGAGAGAAGGTCTGTATATGCATTGGCAAGGGCCCAGCTTGGATTGGGTCAGGTCAAACACAATGAACAATGTCAAATAGTTGGAAAATTGCTACAGTTAATGAAGGATTCACGGACCATGACTCGGGCCGATGCCCTAGGTGCCTAGGCCCAGTCTTGCCATGCTTACAGTTAAACACACATAATTGAATGCAATTAGATTAAGTTCAACACATAGCTTTCCAATTGTAATAATAATAAAACAAGCAATTTTGTTTGACTAAGAATTGGGACTACAATTCTAACTTGTACATTGTTTACTAGCTACTTAACATTTTTGCTAGGGAACATAA…	0	0	5	1	1	0	0	6	0	4
TaCML44-2-D	TraesCS3D02G500300.1	NNNNNNNNNNNNNNNNNNNNNNNNNNNNNNNNNNNNNNNNNNNNNNNNNNNNNNNNNNNNNNNNNNNNNNNNNNNNNNNNNNNNNNNNNNNNNNNNNNNNNNNNNNNNNNNNNNNNNNNNNNNNNNNNNNNNNNNNNNNNNNNNNNNNNNNNNNNNNNNNNNNNNNNNNNNNNNNNNNNNNNNNNNNNNNNNNNNNNNNNNNNNNNNNNNNNNAATTTTCAGATCTGGCGCCGACCGTCTTATAGATCATTGATTATGAAACATGAATCCTATAGGAATGAGATCACCCACGTCAGCCTTTTCCATTCGTTCGGTACACAAGTAAGTCGTCCCGAACGTTCTTCTATTTCTCTCACCTACCCGACTTACCTTATCCAACCGCTCTCATCACACATGGGA…	0	0	4	4	3	0	0	2	2	5
TaCML45-A	TraesCS3A02G298100.1	GAACCAACCCTCTTTGTCCCGATCAATGAATTTGGTAGATCAACTACCAACATTAAAAAAAAGGAGCTCCCTTCTATTCCTGCTGCAAGCATGCCATTTTCTTTTATTATGCGTGTTGGGCTGGTTCGACCGCCTGATTTTTTCACCGGTTTGAAAAAAAAAGATTGCCCGGTTAAGTATGGTCCACTTGCAGAATGGTGGGCTTAATAAATCACGGATCACACATTAACTTATCCTCTATCACATAGTATCATGCCATGGTGCTCACACTAGGAAATAACAGGTTTAAAAAAGGTCAATGACATTTGACTGGCGTGGTGTCCGCCATGAACAATGTGGGCAGCGAGCGAGGGTACCTGGCTATTTACGGATCCTGTGTGGACAGCGGCGTAGTCCAAG…	0	0	3	1	2	0	0	3	2	5
TaCML45-1-B	TraesCS3B02G338400.1	AGTCTGGGGATCTATACGTGGCCGACGCCTACAGGGGACTCATGCGGGTTGGTCCTGGTGGCGGGGAAGCCACAGTATTGGTCAATGCGGTTGATGATAAACCTCTCCGCTTCACCAATGGGATTGACGTCGACCAGGTCACCGGTCAAGTCTACTTCACTGATAGTTCTATGAACTATGACAGGACGCGGCATGAGATGGTGACGAGATCAGGGGATTCAACGGGGCGTCTCATGAGGTACGACCCACGTACCGGTGATGTGGCGGTGCTTCAAACACGCCTGGCGTATGCAAACGGCGTCGCTATCAGCACCGACCGTACGCATCTGATTGTTGCGTCTACTGGGCCGTGCAAGTTGATAAGGCACTGGATCGAAGGGGCAAAGGCTGGGACGTCTG…	0	1	9	7	7	0	0	6	2	6
TaCML45-2-B	TraesCS3B02G338600.1	CCAGGTCATAAATTGCTTGGAAAAATGAAACATCGATGCTAGAATCCTGACGAGACTATGTCAGATGAGGGAGATTATTTTGGCTGATGGTGTCGTGGCGGCTGCATGGCGGAGGGCTGCACGCTTGACTTCGACATCGCCGTCTTCAACATGGATAAGATCTCCCTTGCCGGCCACAATGAGGCCCGCACCTGCACTGCTGTTTCCATTCCTTCTCCCTCTGCAGGAATTGGCTTCTGATGTTTTTTTGTTTTGTGTCTGTCTCTGCAGTATATGGTGGCGGGCGGGCGTAACCTCTTACCACTGCTCCCGGAGGCGTCAAGGGCGTCATGCCCTCTGTCATGATCGGATGGGGATCCCAAGTTCAGTCCCATCTTCACTTTGCTCCCCCTCACTGCA…	0	0	4	0	0	1	0	5	7	4
TaCML45-1-D	TraesCS3D02G303800.1	GGCTCAAACTCCTTACGAAGCCGAGACAGGAACTCGTAGACGCGATGAAACTCCAAATCGGCCTGGACAGCCTGGCAGCAGGGGCAAGTACGACAACCAGCACTGCGGAGAGAATCAAGCTGGCGCCAGATAGCAGAACTCTGTGCATAAAAGTCATCAACAGTAGAGTCACCCTGCTGAAGAGCATGCTCCTACGAACTACAGACAGGTATAAGGTATCACCAGAGGGCTCATAGCGCTGACGAAGACAGGTCCACATCTGGAAGACAGTAGGAAGACCCAGAAACTCAGAAGCAAACTGAGGCAGAACACTAGCAGTGAGAACAGCGGCAGCACGAGCATCATCATCAAGCCACTGGGTGTAAACAGACAAAGCACCATGATAAGTCTGAAGAGCCT…	0	0	3	0	1	0	2	1	3	5
TaCML45-2-D	TraesCS3D02G304000.1	GGTGGGATGGGGACAAGATAGGCTGGACCACTTTCGCATACGGCCCTGGCTACGACGAAGACATGTGCACGGCTTCGATATTCCGCCCGGCAACTTCCACGGAGAGTCAGTGTGGCCGGCCGCTCGGTTTGCAGTTTCACCACAAGTCTGGAGATCTATACGTGGCCGACGCCTACAGGGGGCTCATGCGGGTTGGTCCTGGTGGCGGGGAAGCCACAGTATTGGTCAATGCGATTGATGATAAACCTCTCCGCTTCACCAACGGGGTTGACGTCGATCAGGTCACCGGTCAAGTCTACTTCACTGATAGTTCTATGAACTATGACAGGACGCATCATGAGCTGGTCACAAGATCAGGGGATTCAACAGGGCGTCTCATGAGGTACGACCCACGTACCG…	0	0	8	4	3	0	0	6	3	5
TaCML45-3-D	TraesCS3D02G304100.1	TGTCTCTGTATCCTCCTGATCATATGGGTCATTGACAGTACTTGTTGAAAAATCATTTGTCACAGTACCATGAGTAGAAGATGGAGCATGTGCCATGTCGAAATCAAGACCACATGAACTAGAATTTGGAAAACCACTGACAGATGTTTGATGCAATGACGAGTGCACTGCACTTCCATACCTTTGTGAGTGCCTTTCAATTATTGATATGTTGCTTCCACCGCTGACTTGGCTCAACATGTCTTGATTTGGCGTGATGTTAACATATAACTCTATCACTTGCCATGTTGTCCGAGACTTGGTCTTCTCAAAAATCATGTTCCACCCTCTTTCCTCATATATTGGAATTAACTGAAAATAATGTGGTCCAGGAGCTCCAATATCAAACCGAGCTTGGAC…	1	0	3	2	1	0	2	4	6	7
TaCML46-1-A	TraesCS3A02G492200.1	ATCCAGCATCTACCCGACGAGCCTCTCTTCACCTGGTCAAACACCCCGCTCGCTGCCCCGAGGCTACGGCTCACACCCCATATCTCCCGCATGGCGAGCAACTGGCCACATGTGGCCGTGGCAACGACCTCTAACACGTCGCCCATGCCGCCGAAATCTAGCGGCGCCGAAAGCGGTGCGTAGGTGGCGGTATGCTCGAGCGGCCCCTCGCTCTCGTCCCGATTGCGCCCGACGGTGACCCGGCCCTCCGCGTGACGATTGCGGCGATGTCGGCCAGTCGCACACACACGCCGCCCCGCTCCAGCGCGGACTCCGCCTCCAGCCGCAGCTCCTTCGCCTCCGGGATCTTCAGGGGTAATTACTAATTAGCGGCCGGGTGTGGTGTGGAGGCCTGTTCAC…	0	3	3	1	3	0	4	4	2	7
TaCML46-2-A	TraesCS3A02G492400.1	TACAGAAGGTAAATTCGAAGAAGACATTGGCATCCATGGGAAAGACATCACCAAGCAAAAGTCTGCTTCCAGAAAAAATCCAAAGCATCAGTCCAGTATTAGCCACTGATCCCTGAGAACTCCTAGTCTCCGTCCTTGTGAATCTCTATACACCTCGTTTGCTACATGCTCTATGATTCTTACCCCGCATCAACACTCTATCATTGATGAGAATAATTGAATCATGATTGTGGCAGAGAAGAAGGAGCGTGGAGCCCGGGTGTAGCATTGGAGGAGACGGAGTCGTCGAGTTCCAGCAAGGGTGTGACTGGGCTGCTGGAGTGGTGGAGCGGTGGCGGAGGCGAGATAGAAAACGGATGTAGAGAAAAATGAAAGGATAGATGCATGGGGTCCGGGATG…	0	0	2	3	3	0	0	2	4	5
TaCML46-3-A	TraesCS3A02G492500.1	GTTCTGATTGCATGACTAAGGTGATCTTTTTTCCAGTTTTGGTATGGATAGCTAAGCCCTTCTATTATTTCTAGAGACTAGTGTGTAAGCAGTCAACACTATTTACATGTAAATGTTTTAAGATATAATATCATTTCTAGCAGCCTGTGGTTCACTCAACAACAAAAAAAGGACTGTTTCACATATGGAATGTTTGCAAATTAAATAAAAAACAAAGGAAATTCAGTTTCTGATATTGTATTACAATTGAGACTTGTTTGTCTTTTGTAGGAAGCAAACAGAAGGACTGCACTCACAAGGGACCATGAAGCCAGTGCTCCACGTCAACTGGATATTTTAGCTTTCATTTTGTACAACTGCGTCTTATTTTAGAACCTTTTGTGAAAATTATGTATGTTT…	1	0	5	4	3	0	0	6	3	6
TaCML46-4-A	TraesCS3A02G492600.1	GGAGAAATGACCCCTCTTGAAGACCTTTCGATGACCACCGCTATCGTGGAGCTGTAGGTAGTAATACAGTATAGTTTCCAGTCACCGCCATCCGACCGGTCAGATCTCGATCACCCGCTCCAAGTCATGTACCGAAGCACCGCTGGTCAGCCACCGCAGGAAAGCAAGGCCAGCACCTCGCTTCTGCAGTCCACATCCAACAAAGAGCACGATGCGCACCGGGCCACCGATGCCACTTCCGATCAGATCTGGCTGGAGACTACCCACACACGAAGGTCCCCGGGCATCACCACTCATCCCACCACGACTCCACGACTCCACATCCGCACCACCGTACCCAGCCATCAGCTCCAGGCGGACGCCCTATGCCATTGCCGGGACTAGCCGCCGCACCACCAT…	0	1	4	0	0	0	0	6	3	4
TaCML46-1-B	TraesCS3B02G552700.1	CCCCTCCAAGCTATGCCTGGACCGTAGCACTGCGGGTCGGCCACCGCATGATCACAAGGCCAGGACCTCGTTGCCGCAGTTCACATCCAGCAGAGAGCCCGACGCACACTGGGCCACCAATTGCAAATCATGTTAGATCTGACAGGAGACTGCCCACACATGGAGGTCCCTGGGCATTACCACCCATCCCGCCATGGCTCCACATCGCACCACCGTACCCAACCATCATCTCCATGCGGCCGCCCTACGCAGTCGCCGCACCGTCGTGGATCAGATCGCGGACACACCCCCTTGAACCTCGGAGCCCCATGCCACCTGACTATCACGAGAGGGAGGTGTTCCCCGACCACCGTCGACGGCATTCCAGGCTTAACTAGGCGGCTTACTCAGACAACGACG…	1	1	3	1	1	0	0	4	5	7
TaCML46-2-B	TraesCS3B02G553500.1	CTAACAATAATTTGGAGGTTTCTAGAAAATCGGACTATTTAGTTTATGAGTAATGAAAAACATATATCTTATGTGTATCAAGTGTGAACAATTAGATTGTCGTCGAGACCCTTCTCCAGCTCTGACTCGTTAACAGTGATATGTTTGCAACAAAATTTTCCTTACTTGTTTTTGAACATGCATCCTCTATTGTTGCGGTATAAACATACAAGATCATATTATTTGTTTAGCATGCATGATATATTTTTTAGAATAAAACATATGTCTGCTGTTTTATTCATTTGGTTTTAGCTACAATTCTTCCTGAAATAGCCGTTGTTACTATAAGGTACCTAGTTAACTAATACCAAAGAATTAGTCTTTTTGAAGTCGACTCGGAAATGAACCCCATCAGATTGG…	0	1	1	1	1	1	0	5	3	7
TaCML46-3-B	TraesCS3B02G553700.1	ATGTTTCCCCGTGTTTTCGCGTGGTTGAGGGGTTTTGGTTGGGAAACAGCCCATGCGGGGCTTAACTGAACCCGCACGAACGGACGGGCTGAGGTACACCCCAGCGGAGGTGCTACCTGTGGACCCATGTGGATTGAGCAGGGAACACCGCGTGTATGGGCGTAATCGCACAAGCACTTAGAGGGCTGCATGTGAATAGTTTTTTTTCAATTAAAAATATAGGAGTAACCAAATACACACTCGGGTTATATGGTTTACATTTGAGACTCATAGCACCCAATATACCGAAATAGTCCCTGCTATATTATTTAGGCACCAAATATGTATAAGTTACCAAAAAATTATTTAGGGCCTCAATTCAATTTTCTATGCCGGTAGACTAAGATCCAACCGTCATCT…	1	0	1	2	4	0	2	3	4	7
TaCML46-4-B	TraesCS3B02G553800.1	ACGAGCGGAAGCACTGTATTTGCATGAGAACGCAAGTTAAATGAGCACAAATCCGTATTTATAAGTTTTAACACTAAATTGAATATCGAATGCAAGTTCTGTGACTCCCCGTAATATTACGTCAAAAAAGAATTAGGTTCAGCTGGTAGTTATTGCTGACAATTTTAAAGTAGTAGTTCTGTAGGATCGAGACCTTAAATGTGGTACTTTTCTGTTAAATACTCCAACATGTAAGCATCTGTTTCACCAGTTTCACCTCTTTCATAGATTCATTTTTTCTTGAAAAAAGAGGGATTTTTTACCATGCATCGGATACAGTGTACATGTATCTGCTGTCCACTCGAGCTTTGAGATTTTTGCCATAGTTTCTAATATTTTTTTGTAGAATTTACCTTATTT…	0	0	1	1	1	0	0	6	4	5
TaCML46-5-B	TraesCS3B02G553900.1	CCTTGTGAAATGTTTATTATTGTTAAGAAAAATGTGTAACAATGTGCAAAAATGTTCATGTAGTTTATAAAATGTTTATTGTTGTTAAGCAAATGTAAAATGTGTATTCAAAAAAATAGTACCATGTATTCAAAAAAGTATTGAAAACATGTATATTAAAAAATGTACGTAATGCATTTGAAAAAATTGAAAGTGTATCAAAAATATTTCATGTCTGCGCTAAAAAATGTACATTGGGTACTGAGAATAATTAGACTTGTTTAAAAAGAAAACCAGTTACCGGTAAAGAAACAAAATAAAAGCGAGAAAAACAAACAATATGAAGAGAATAAAAAAATGTATAACGAAGAAAGAAAAACCAGATAAAAAACAAAGTATAATGAAGAAAAAAAGAAAAAA…	1	1	3	2	0	1	0	2	2	7
TaCML46-1-D	TraesCS3D02G499700.1	CAGGTGATGCCAGCATAAAGTACTATACGTGGAAGGTCCCCCTTGGAAAGCTTTTTGAGCAGACGAACACCGAAAAACAGGTGGCTGCACTCTTAGGCATCTTGTTGGTGCAGAGGCTAGGTGTAATTGGTATCTACTTGATATTAGTATATTCCCCTTTAAAAAAAAAACTTATGTATGTTGTTTTATTCATTTGGTTTTTTATTTTGATTCTTTCTAAAATTGCCATAGTTATTCTCGGGTACCCAATTAACTGAATATCGAAGAATTAACCTCTCTCAAGTCAGCTCGCAAGACAATCCAATCAGACCGGACTTGTATTTCAAAACTAACAACACCAATAACTATGAATTTCAAAATTTACTGTATTTCTTGGGTAGATAGGTGCTACTCGCTAAT…	0	1	1	0	0	0	2	3	1	5
TaCML46-2-D	TraesCS3D02G499800.1	GAAATCGCCTTGAAAAAAGAAGTTGCCATGGCAAGAAAAAGTTTGACAAAGACTTGAAAAGAGAAACTTGCCATGGCAAGAAAAGTTTGACATCGGCTTGAAAAAACCAAACTTGCCATGGGCATGTTTTTGATTTTGTCGTGGGAGGTCTAGTGAATTTGACATGGCAAATTCACTGAAAAATTGCCATGGTAAGAAAAGTTTGACATTGTCCTGTAAAATTGCCATGATGATCTACTAAAAAGTTGCCATCGTCTTGGAAATTAAAGTAAATTTGACATGCAAATAAATGAAACTATAATTTGCCATGGTGTATAAACTAAATTTGTAGTTGTCAATTACTAAATTTACCATGATCAAAAAAGGAAAATAAAACTTCCATGCTTAATTAACGACAAA…	0	1	3	3	2	0	2	3	4	7
TaCML46-3-D	TraesCS3D02G499900.1	TATTATTTCTAGAGACTACTGTGTAAGCGGTCAACACTTTTTACATGTAAATGTTTTAAGATATATATCATTTCTAGCAGCCTGTGGTTCACTGAACATAAAAAGGGCTGCTTCACATATGGAATGTTTAAAAAATGGCTTTTTTGAGCACGCGCCTAACGGAACAGTGGCATTTCTGAGCAGTGAAAAAATTTAGTGGCATAACTAAGTAGTGTAGTACAACTGATGGCAAAACTGATAAAACCCCATTAAAAAAAGGAATTCAGTTTCTAGTAGTGTATTGTAATTGAGACTTCTTTATCTTTTGTAGGAAGCAAACAGAAGGACTGCACTCACAAGGGACCATGAAGCCAGTGATCTACGTCAACTGGATATTTTAGGTTTCATTTTGTACAACTA…	0	2	5	2	7	0	0	6	5	6
TaCML46-4-D	TraesCS3D02G500000.1	GAGTGAAACCAATTATTTCAAATGATTGAAATATGTGTTTTGAAATGACTGAAACAAGTATTTTGAAATGAGTGAAATAAACAAGTTAAATCATTTTTAAATAAATGAGTGAAATTTGTTTATTAGAAATGAGTGAAATATGTTGCAAGAATTTTAAACTCGTTCGAAATGTATTAAAATCACAAGTTTCACATCTCAATCGAGTGAACACTGTCTTTGAATTGAAAGGAGTGAAATCCGTTTTTTGAAATGAGTGAAACCATTTTTTCAAATGATTGAAATATGTGTTTTGAAATGACTGAAATAAGTGAAATAAACAAGCTAAATCATTTTTTAAGAGATGAGTGAAATTTGTTTATTAAAAATGAGTGAAATATGTTGCTAGAATTTTAAACTCGT…	1	1	2	2	0	0	0	4	0	5
TaCML46-5-D	TraesCS3D02G500100.1	AGGCTAATGTATACTCAGGCTAATGTTGCAAAAAAAAATCGAAAAATATTGCATGAATCTCAAAGCAACAGCAGACGATGGAGAAATACACATTATATCCGATGCATGGTAGAAAACAATCACTCTAGAAGCAGGTGAAACTTGTGCGTAGCTGCTGAGTGAGCCTTGGTTTTGCAAACACTCCCAACCAAACCGTTGAGAAACGCTACTACTGATCCATCCAATGACAGCGGCACGATGGCGAGGACTAACCCCTGACTCGATGATTGATTGTGGCAGTGGCCACCCAAGATCGATCCTTAGGATCAACGTGGGTGTCTCTCCCCGGGGTATTTTTTTGTGGCAGGTACCTACAAGTCTATAAGCTATAGGAATGACGACGTACCCATACTTCAAAAG…	0	0	3	1	2	0	0	4	3	5
TaCML47-A	TraesCS3A02G298000.1	TCGGCTTTCGTCGGGAGTTGAGGTTCGCAAGCGCAATGGTCCGGGCTCTGGCCTCTGCCCCCTTTATGATACCCCCGAGTACTTGAACCACATTTTCTTCTTCTGCGTGTCTGCTCAGTTCGTTTGGAGCTGCTTTAGAGAGGCAGTTGGTGGGGATTGGTGCCACTCCAACTTCCCCGACCTCTTCGCCGAACTACAGGCCTCCCCGCTGCCCTCTCGCCACATTAGGTGGCTTGAGATTGGGGCTCTCGCGTGGACGCTCTGGACGATTTGCAATAAATTTGTGATTCAGCGCTCCCCTCTTCGATGTGCTACTGACGCCCTCTTCAAACTGTCTGGTTACTTGCAGCTCTGGCGGCCGCTTAGCCGCCCTCGGGACCGAGACGCCATCTCCGCCTT…	0	0	3	0	2	0	0	2	3	4
TaCML47-D	TraesCS3D02G304200.1	NNNNNNNNNNNNNNATTGGGCCAAATCCTATTTGGCCTGGCGCTGTGGCCTGTGTTGGCCTTTTTTTCTTTTCTCTTTAGGGCTTGTTGACATGTGCCCTCAGCATTAACCTTGCACTTTTTCGCCCGCTGTTTTTCTGTTTTCTTTTGTACTCTGTTCGTAACTTGTGGTATCGGTGGTGGTGCTTTATTTATAAAGTGGGGCGTAAAGCCTTTTTCGGTAAATACTAAATCAACTTTCTCCTCTCCCATTTTATAGATGCATCTCATGGACTTGAATGGAGAAAGCGCTATCAAATTATCTATGGAGTTTGTGACGGTTTATATTATCTTCGCCAAAAGCACATCGTTCACCTAGATCTTAAACCTGCAAATATTTTTGCTAGATGATAGTATGATG…	0	1	3	0	2	0	2	4	2	6
TaCML48-A	TraesCS5A02G153400.1	GATCTCGGCTTCCTCTGACCGCGGCTGCTAGCAAGCAAGAGCGAATAATGGTCGGAGAGCGAGGAGGATAAGGCGTGGAGGATATGACCGTTAAAGGAAACGTCACAGTTATCATTGCAGAAGAAATTGTCGACCTTGCTCATGGTAGAGTTCTCTCTTTCATTACTCCATATGAATCGACTATTGTACAAGTGGAATCCTTTGAGATAACAATCTTCAAGGGTGCTACCGGACCTGTTAAGATGACTTCTTTTAATGTTGGTGTTGTTGTTTTTGTCACAGACGCGATAAACATGATTAGAGTGGCCGAGTGCGAACAACCGGGAACCCGGTGTCAATGAGACAACACAGAGTTCAGCAAAGAACTCGTCCTTCTTGGACTGGTCTGTAGGCCAGTAG…	0	0	6	1	0	1	0	4	3	5
TaCML48-B	TraesCS5B02G152400.1	CATGAAAACCAAAGTCTTCAACTGAAGACATTCTTTTTTAGGGGTCGACTTTCTTCGTAAATATCAAACTCCTCATAGACTTATAAAACCTGTGTACACTCACAAACACATTAGTCCCTTAACCTATAAGTCTTCAATACACCAAAATCACTAAGGGGCACTAGATGCACTTACGAAGACTCTTATCCACCTGTTCTAGAATTGACCTTTCTCACTCAGTTGTTGGACAAACCTGCTCCCCACCAAACAGAGAGGAATATCTGCATATGATGAAATTATACTGACTACGATCAAGCTACATAAAGACATTGCGATGGAGATCATAATTATGGGTTGCTGGGGTATTTGGATGGTAAGAAATGATAAAACCTTCAGATCTGCTCCACCACACATAAGCTC…	0	0	2	0	0	1	2	5	3	5
TaCML48-D	TraesCS5D02G158700.1	TCTTGGTGATGGGTAGAAAATTTTGAATTATTGCTACGTTCCCCAACACAAGGTTCATTCCATGCCTGAAGGGCCACGTAGGAGAAGCCTGGCATGCGCGCCCAGAAGCACTTAAATTTGAACGATCTCGGCTTCCTCTGACCGCGGCTGCTAGCAAGCAGGAGCGAATAATGGTTGGAGAGCGAGGAGGATAAGGCGTGGAGGATATGACCATCAAAGGAAACGTCACAGTTATCGTTGCAGAAGAAACTGTCGACCTTGCTCATGGTAGAATTCTCTCTTTCATTACTCCACATGAATCGACTATTGTACATGTGGAATTCTTTGATATCACAATCTTCGAGGGTGCTACCGGACTGGTTAAGATGGCTTCTTTTAATGTTGGTGTTGTTGTTTTTG…	0	0	4	2	1	1	0	3	3	6
TaCML49-1-A	TraesCS4A02G181500.1	TGGATGAGTACTCACGGTTGCTTTGCTACTTCTTTTCCCCCATACCCAATTGTTGCGACCAGAAGACGGATCCCAGGAGCCAGACGCCGCCGCCGATGACTACTACTGCCCGAAGGATGCCTACTACTACGTGAAGACCGCCGACGACTAGGAGTAGTTAGGAGGCTCCCAGGCAGGAGGCCTTGCCTTTTCGATCATTGCTGCTTTTGTGCTAGCCTTCTTAAGGCAAATTTGTTTAACTCATGTCTGTACTTAGATATTGTTGTTTCCGCTGACTCTTGTGTTTTCGAGTTTATGTATTCGAGCCCTCAAGGCCACTGGCTTGTAATATAAAGCTTGTATTTATTTTAATTTGTGTCTAGAGTTGTGTTGTGATATCTTCCCGTGAGTCCTTGATCT…	0	0	5	2	6	0	2	4	2	6
TaCML49-2-A	TraesCS4A02G182200.1	TTTCCCCCATACCCAATTGCTGCGACCAGAAGACGGATCCCAGGAGCCAGACGACGCCGCCGATGACTACTACTGCCCGAAGGATGCCTACTACTACGTGAAGACCGCCGACGACTAGGAGTAGTTAGGAGGCTCCCAGGCAGGAGACCTTGCCTTTTCGATCATTGTTGCTTTTGTGCTAGCCTTCTTAAGGCAAATTTGTTTAACTCATGTCTGTACTCAGATATTGTTGTTTCCGCTGACTCTTGTGTTTTCGAGTTTATGTATTCGAGCCCTCAAGGCCACTGGCTTGTAATATAAAGCTTGTATTTATTTTAATTTGTGTCTAGAGTTGTGTTGTGATATCTTCCCGTGAGTCCTTGATCTTGATCGTACACATCTGCGTGTATGATTAGTGTA…	0	0	6	2	6	0	2	5	2	6
TaCML49-B	TraesCS4B02G136200.1	CGGCACAGCCAAATCCCAATTCGGGACGCTCTGGCAATCCCACACCATCCTCATGCTCCGTCCTTCTTGTCCATGGCGGCAAAATTAGTCGGCAAAACACTCGTCTTTGTCGCTGGATCTGAAGATCTAAGATCCCCCATCCCGTCACGGCAATCACCTAGTAGCGCAGGACCATTGTCATCACATGCGCGCCTGAACAGTGAACCCCCATATTAGAACATGGTGGGACGACGCCTCTGTCAGCCTGTGTACCTGCTAATGGAATCGTGGTCACCGACGTCTCACCCCTAGAGACCGTCGACCCGGACAGAAAAATCGTCGTCACGGTTGCACATCCATGCCCTCCAACTCAAGTCGTCGTTCATATATCGCACGTCCGGAGTAACGCCACCAAATGCC…	0	1	6	0	7	0	2	5	3	6
TaCML49-D	TraesCS4D02G131000.1	AGAAGAAACATCACCATTGCCAGATATAACCAAATAGGGTCAAACCTCGGGTTTTCACCCCCAAACTCGAGACTGGTACTTGAGAAGCACCACCAAATCAATCAAGATATGTTTTCGCCATTACTTCCTGCGATCGCAGCAGCTACATGCATAACATTGTATTGACGTGAGATGTCATGCAAGTAAATACCCTCCTCGCACAACTAGACAATTGATCTTTGATAAGAGTCGGTCACCACCAAAGACTCCAACAACGAAGGTCGCTGTCGAATATTGCGACGGAGGCCAGGGAGGAATGTCACCGGCACAGCAAAATCCCAATTCGGGAGGCTCCGGCAATCCCATACCATCCTCATGCTCCGTCCTTCTCGTCCATGGCGGCAAAATTAGTCGGCAAAA…	0	1	5	1	6	0	2	6	4	7
TaCML50-A	TraesCS4A02G181400.1	AGCGTGCTCTTCGACGCGCCGCCCGCCGCCTGAGTTTTGGTCTCCTGTCCTGCGCAGCCGCCAGCCCGCCATGCCCAGCTCGCAGGATGGTGATGGACGTGAGCTGTTTGTGCCGGTGCATTGCATGCGTGTCCGTGTCTCAGCCTCTCAGGCATGTAGGTAGGTAGTACGCGCGGTAAATAGCTGTGGGCAATGGCGAAGTGTGGTTAATTTTGGGGTGGCAGCGGCGTCATGGCCGGCCAGTAACCGCCTTGTAGCATGTGAAAGTGGCACAACTGGTGAAGGCTCCAGCATTTGGCAGTGAAACTTTGGGAATGGCTAGGGGACAGTAGACTGAACTTAAATTTAGAATCCGAGTCACTCGAGTTGTTCCTAGCCGTTGGATGGAAAAGCAACCGT…	0	4	5	1	1	0	0	3	4	6
TaCML50-B	TraesCS4B02G136300.1	NNNNNNNNNNNNNNNNNNNNNNNNNNNNNNNNNNNNNNNNNNNNNNNNNNNNNNNNNNNNNNNNNNNNNNNNNNNNNNNNNNNNNNNNNNNNNNNNNNNNNNNNNNNNNNNNNNNNNNNNNNNNNNNNNNNNNNNNNNNNNATTGATCATGTATATTATGCACATGTTAAACATTTTTTCAAATACTTGTTCAATTTTTTGAAATACTTGTTTAACATTTTTTCAAATACGTTTTCAACATTTTTATATACATGATCAACATTTTTACAAATACATGTTCAATATTTCTATATACATGATCAATATTTTTTAAAATATGTGTTCAACATGTTTTCAAATACTTGTTTAACATTTTTTGCAAATGCTTGATTAACATTTTTATACACATGATCAACATTT…	0	2	5	0	5	0	0	5	1	5
TaCML50-D	TraesCS4D02G131100.1	TAACTATACCATGTGGCTATGCCATATGCGGTGCCATTCTGAGTTCCCGAGTCGTTCCCCTCCCGTGTCGCCCTGCGCGCGACCGGGAGGAAACCCTAGCCGCCGCCGGACGGGCACCCCCTCTCCCCTCGCTGCCGCCAGAGGGCGCGGCCAGGCGAAGCCTGGTCGTCACCGGCGACAGCGGGACGTCCCTGTCCCCTCACGTGTCGATCTCGGGGCGGGCTGGGGCTGGCGGGTCGGGGTGCCCCGCTAGTCGGTGGGCGCGGCAGCGCGGCGGCACGTCGGCGCAGTGCGACGGCGGTGTGGCGGCGGCGTGTCGAGCGTCGTGTGGGGGGCGTGCTTGGGACGGGATGCGGTGGCGCTCGGCCGGATCTGGCCTCCAGGCGGCGCAGGCCGTGG…	1	3	6	2	6	2	0	3	2	8
TaCML51-1-A	TraesCS7A02G516700.1	TTTTTTTAATTAAGACAATCATCACATATGCTAATCAGAACATAAAAGTGTGTTAAAGGGTTGACCACTAGCTGGCACCGTCCAGCTCCCCCTCAAGAGGCGCGCAACGGGCGCGCCCCAACACCTAGTCACAGTTTAAAGGGCGCCTCTTCAAAACCAGATTTTTTTTTCACAATCCCACGGAAATAGGGCGCAGCTCCTTAACTATCCTATTAATTGGGGCGCATTAGGCTGCTTCCGTTTTTCTTCCTCAACTGCATGCAAGTGGGAACATGAATGGTTTGTGCAGCGCATGCAAGTGTGAACATGAGTGCAAGTGGGAATCGGTTTCTCGTTAGGTGCCTCGTTAGGTGCCGGAGGGCGAGATGGGCGTGAGAGGCTGACGCGCCGTCGAGGCAA…	0	0	6	1	1	1	0	1	2	6
TaCML51-2-A	TraesCS7A02G516800.1	AGGTGGGGCCAACGAACGTTGCTTCTGTCAGGCGGCGGAGGGCCCCTCCTATCAGTCGTCTGAGCGCCCCTCCACACTCCCGGCTGATCACCCTCTGCATAGAGTAAATTAGGTGTTTTGACCTTTTTGTGAAAGTTGAGCCAGATCTGACCAATGTTTTTTTTAAGATCTGACCTTTTTCCTACCGCCGGGGTCGATGGCATAAGGGTATAGCAACCTGCCGTCGATGCCCTCTTGGCGTTAGGGGTGCACGCCCTACCGTAAATAATTTATAAGTATCACATACAGTGCTTGTACACCTACCGCCAGGCATCTCAGCGGTATGGATAGATAAAGATCTCGTCAATTTGCAGTATCTTTTGGACGCACATATCATGTGGATTTAGAGCAACACGGAGT…	0	1	5	4	2	1	0	10	2	7
TaCML51-3-A	TraesCS7A02G516900.1	CACGCAAGACATACATCAAGTGTTCTCAAATCTTTAAAGACTCAATCCGATAAGATAACTTTGAAGGGGAAACTCAATCCATTACAAGAAAGTAGAGAGGGAGAAGAAACATAAGATCCAACTATAATAGCAAAGCTCGCGATACATCAAGATCATACCACCTCAGGAACACGAGAGAGAGAGAGAGAGAGAGAGATCAAACACATAGCTACTGGTACATACCCTCAGCCCCGAGGGAGAACTACTCCCTCCTCGTCATGGAGAGCACCGGGATGATGAAGATGGCCACCGGAGAGGGATTTCCCCCTCCGCCGCCACTCGAACCTACCCGCCTCACCCCCCTCCTCGTCGCCCTCCGCAGCGCCGCTAGGCAAAACCTGGTCGGCAAGGCGGCGGCGG…	0	0	3	0	8	0	0	4	1	4
TaCML51-1-B	TraesCS7B02G433000.1	GTAGGGTTGAATCACTTAATTGCATTGTAGATAACTTATATTTCCGACTTGACTCTAAAATTTAATAAGAAAGGAATTTAATTTGGAAGCTTCCTACTCAACCCCCACCCACCCCCAGGCGACATTCGTCGTCTTTAATCCTTCAAAGGGGCAGGAAGGTGTGAGGAAGGCGGTTGTGGGGCACCGAGGACCGTGTGGGGTTGTCGACGAGCATAGGGTTGAGAGGCGTCGGTGGGCTGTCGCCTGGGAAGAACGAGGCAAAGAGGTGTTGTGTCGCCGACTAGTGAGGGTTGGCGTTGCGGGCGTAGGGGATGGCGGCAATGCGGGTGCCGAGGACTGCGGGGATGGGAGCAACGGTGGGAGCTTTGCAGAGCGATTGGATGTGAAAACTGTATGAAC…	0	0	3	1	4	1	0	4	0	5
TaCML51-2-B	TraesCS7B02G433100.1	AGGAAAAAAAATCTGCAACTTTTTATAACAACACGGAGTTGAACATAGGCGACCGACCCAAAAGAGTAGATACAGATCCCGTCAATTTGCAGTATCTTTTGGACGTGCATGTCATGTGGATTTATAGCAACACGGAGTTGAACATCAGCGACTGACCCAACGAAGCTGATCATTCTCAGTTCTCTTTTGGACGGCAACGTGTATCTTAGTCAANNNNNNNNNNNNNNNNNNNNNNNNNNNNNNNNNNNNNNNNNNNNNNNNNNNNNNNNNNNNNNNNNNNNNNNNNNNNNNNNNNNNNNNNNNNNNNNNNNNNNNNNNNNNNNNNNNNNNNNNNNNNNNNNNNNNNNNNNNNNNNNNNNNNNNNNNNNNNNNNNNNNNNNNNNNNNNNNNNNNNNNNNN…	0	1	7	3	2	1	0	8	0	6
TaCML51-3-B	TraesCS7B02G433200.1	TGGCTGCGTGGCCTTCTGGGCGTGGATCTTCGCCGGCAGCTTCCTCGCGTGGTCGTGGTGGAGGGAGGCTCTGTCCTCCGCCTCTCTGCTGGCTGGGCGTCGCCCCGGCGGATCTCTTGGCAGTGCTCCTCGGCGGTCCATGTGGCCTTCCAGCTGGGGCCGCGGCGGCTCCGCGCGGTGTGAGCTTCGGCTGCCTGCTGCGGTGTGGCGTGATGGGGTGGGGTGGCGCCCCCCTCCCTGTTCGAGATCTCTGTTTTCAGCTTCGTGATGGCAGCGTGCTGGGTGACGGTGGTGGCGCAGTGGCGGTTGGATGCTGGATCCGGCCGATGCAGCTCGATTTGGCTCGTCGGCGTTGCTGGCGCGAGGTTCCCGGTTTTGGTGGAAGCGGCTTCGCCTGNN…	1	0	6	0	4	0	0	2	2	5
TaCML51-1-D	TraesCS7D02G506900.1	CAAACATCGAGGACTAAGAGCAATGCCACTGAAGTCACATGTAGAATATAGGAGCTGATTGATTGCCCCTTGCAAAAGCTGAGGAAGCCACGAGAAAGGATCCGAGCTTGCCCGCCGATGTCCAAACCACAACCGAAAAGGTACCTGAGCTCCCCGGCGACACCCCCAAGAGGGTGACGACGCAACACGCAGCTGTCACCATGACTGAAAGACGATCAAGGGTTTTCACCGAGAGCCCAAGGTGCCCTGATCCCAATTCCACCGCCACAAGACAAACCTCAAACACAAGATTTGGGAGACGCCAGTACCGAAGCACCACCACCGCCAGGAATTCCTTCTCCACATTCCTCGTTGCCCACACAACCATGGAGAAGCCCCGCCGTCGCCGCACCATTGCTC…	0	3	7	0	0	1	2	5	1	6
TaCML51-2-D	TraesCS7D02G507000.1	TATCAGAATGGCAGCCTTCGTGTTTTGAACATATATCCAGGTCATCCTACGAATCTCAACTGTCCATACCGGATTTCTCAAAGAAGTGGAGACATGCTAATCAATAAATGGAAAAAATGTATGGACAGTCGTAAGGAGGTTCTTGGAAGCAAAAGGAAGCGAAGCGCAAGAATTGAAGACAGGATGATCTCCATTCTCCATAATGGAGAGTCAGGGTCTATATTGTTTTATGCTATTTTACCTTAAAGAGGGTATCTAGGTCCTACCTAATACTGATGATCATGTGCTAAGAACAAAGTAGGGTTGGTTCGATGACTATCAGGATGATGATCGTATGACTTGTTATTAATAACGAGTAGAAGTTGTATGATGATGATTAGTAGGACTTGTTATTATGAT…	0	0	2	1	0	1	0	5	1	5
TaCML51-3-D	TraesCS7D02G507100.1	CTACGGCGCGTGTTTTCTTTAAGTCGGAAATATAAGCCGCCAAGATTCAAGGGCTGCAGTTTTTACTAAGTGTGGTAAAACAGATTTCACATATTACAGTAACTTTTTCGGATCAAAATGGTCGGGCAAGATGAAAATTTTCTAGACCTAAAGAAACAGAAGCAGGAGAAGTTCTTAAGGTGGAACATGGTTTTTAAGCAGTAAAAAGAGGACTTTTTGCAGGTGAAATGGATCTCGAACATTTACCGCAAAGGTTCTACGAAGAGTTAAGATCAATGGGGGCAGTGACTACAGGGGTTACTGAAACTTGCGGCAATGGTGAAGAACGCGAAGAACACAAGATGAACCCTACAAGTAGATCTGTCTGGCAGAGCGAAGAAGACTTACCGGGGTTGGAAA…	0	2	8	2	2	1	0	1	3	7
TaCML52-A	TraesCS3A02G300500.1	TGAAGCTCCGACAGCGCCGTGGCCAACGACGGATCCGACGGCGAGGACCCCGTCAATTGGCAGTCGTTGCCCCTCCTAACGGTATACACCGGCATCGTCCCCCAGGCGCCGTTTTTGCGTGTTTTTATCTCCGAGCAATGGAAGCTGACTTAATAAGTTCCAACACTACTTTTCCCAGCATCACAGTGCCACTAACACATCAGACATCACCGTGAGTGACCAGACCACTGACCAGTGACAATTTTTGCAAACTTAATTGTCACCCCGCGCAACAGAAAGGCTCGGCGAGACGAGACGAGACTGGAGGGGCTGTAAACTAACTAATCCTCTCATGCAATTGTGGGCGTGCATGCTGAGCTCCGTCCGCCTCCCTTCTTTTTATTACCGAGGGAAGCAGGC…	0	2	3	0	1	0	4	5	6	6
TaCML52-B	TraesCS3B02G336000.1	TCCAGCCAGGCTCCAGGGGCGCATCCCGTACGCCACCATCAAGACGCCGCGCGCGGGCGGCGTTGGCAGCGGAAGACCCGGCCTGGAGGGACATCGGCGTCCCATCGCCGCCCGAGCAGAGGCGCGCATTGATGGCAGCAGCTTCATTAATGCTCAGCAGAGCCGCGTCGGACGCAACGATGGCGGAGGCGACGCGCACGCCCCCGTCTTGAAGGGTAGGCGGCGTCTCCAGGACCTCGCCAGCAAGCCCAGCAGCGCGGATCCGCTCACGCGAGGCCGGGGAGGGCGGATCTGAGCTAGTCGACCGATCTAGATCGGCCACAGGCGACGCAGTAGCAGACAGGGGAAGGACGACCGGGACGAAATTTTCCGGCAGGCGGGAGGGCGGCGGTGGCAGCT…	0	1	6	1	0	0	0	2	5	5
TaCML52-D	TraesCS3D02G301300.1	NNNNNNNNNNNNNNNNNNNNNNNNNNNNNNNNNNNNNNNNNNNNNNNNNNNNNNCCGGGCTGCTGCAGCAGCTGCCATCCACTGCCACCACCGCCCCGCCCTGGCTACCGTGGCAGCCGCCGCTCCTGGCGGCCTCCGCCGCACCCGGCGCTCCGCTGCAGCAGCCACCGCCGGTCAGCTCCGGCCCCGCATCGACCGCGCCGGCAGGAGTCCCGATCCACCAGATCAAGTTCCCGCCGTTGCCATTACCGCTTCCCCAGGGCGTCCCCATCCAGCAGATCAAGTTCCCGCCGTCGCCGTCGCCGTCACCGCTTCCGGCTTGGATCACTACCCGCCACGTGTCAGCGGCGGTGAGGCTGCAGGCTGCTGCGCGCGGCCTCCTAGCGCGTCGGCGTGTGC…	0	1	4	1	2	2	2	5	1	8
TaCML53-D	TraesCS7D02G014100.1	GGTAGTCTGGTGGACAAGATTTGGTAGGTTGTTTTGGTTTGCCATGACTTCACTGCTTTTCTGCTCTGGTTTGTTTGTAATTCTTTTGGTCTTCTACTTTCTTTCTCTCTTCAATATAATAAATGCCACTCTCCTGCATAGTTAAAAAAAAGACATTTAAGTTAAAACATGCATAGCATAACCGTCATAACATATAGTTTCATCATCGCGTTTTTCAAATTAAAATACGCAAAGTTCACCCAAAAGGCATCACTTCAAACATAAAGTTTGATCCAATATCACCACAAACATAGCATGTATATGTTGCGGATCGAGGCAACCAATGGCAGGCACCACCACGGCCTCGGTCACCTCCTCCTCTTGCTCCATGTCTTGGGCCGCATCCGAATGATGCCAAAT…	0	1	3	0	4	0	2	1	1	6
TaCML54-A	TraesCS5A02G404700.1	AAGTGGATCAAATATGATTTCTTCTACCGTATGAATGGCACTAACACACGTTTTTAGAAACTCATGGCTGGTTGATTGTCCACTTAGTGAGCACTATCCAACATTGTTTAGAGAAAACATGTTGAATGTTAACTAGCAGATGCTATAACGGGGGTTTCGGTGAATGTTAGCTTTGACAAACACTAACTAGTGAGAATGGCCTTCATGGTTAATTTGGTTCAGTGGTTAATGTAGTCAACTTAACAGGTAGCTAGATGTAGAAATGTTTCGTTGGATGCACAATGCTTCTTATTTTTCCTCGGTCAAACCAACGAAAGCCGAATTATTACTTCCTTCATTCAGAAGTGTTGCTATTGCAATATGGAGGAAACAATTCAATATTTGTTTCTCTCCTGTCCT…	0	1	1	0	1	0	0	5	4	5
TaCML54-B	TraesCS5B02G409600.1	ACGAGCCGAGAGCATCAACCGGTGTCGCAGACCCTCAGCACACACCGCATTCGCACACTGAAGAATCCACCGCCGCCATCTTCCGCCATCCCATCCACAGGAGAGATCAGTGCGTATGGCTTGCCAGGTCCAACTGCTGTCGACGCCACCACGACGCCAGGCAGCTCCACCATCCTGCACGCGTCCATCAACACGCGACCATCGCCGAGACCCCGCTGCCCCATGCCGCCGAGACCCGCCTTTGTCGACGCGCCTGATGCCACACCGCTCCACCGCTGTAGTCGTCCACTGGTCCCTCTCGCCGATGAACCCCTCCAATGGGCGAACGACACGTGAGCGCCGTCATCATCCGATCGACAGATCAATGGTTTCCCCCGGAGGTAGCGGAAGCAGGTGAGA…	0	2	4	1	1	1	0	3	7	7
TaCML54-D	TraesCS5D02G414800.1	CGCCTCCTCGTCCGCTGAGATCTCCGGCGCCGGCGATCCAAACCGGCCAGGCACAGACACCATCTTGGCCGAGGCAATGAACTGCCCTAGCACAGGCGGCGGAGTGATCCGGCGTGGTGGAAGAGGTCCCATCCAACTGCCCATGCGAGGACCGCGCGATACGCGAATGCCAGTCGGCGACGAAGGCGCCTTCCGAACAGGTAATCCGGTCGCCGTCGAGCCAACCGGTGATGGAGACTGCTCCCGGTCCGGCGAACCCTCCACCACAGAAATCTCTTGATCCCTGCAAGATGAAGGCTCCATGCCTGCGTTAGCCGTCGGCGTCGCCGGCGACGAAGATGTTCGTCTTCCCCAGAAGCGAGACGCCGGAGTTGGGAATCCGGCATCTACCCAGAACTG…	0	1	2	2	3	0	0	3	6	6
TaCML55-A	TraesCS2A02G368600.1	ACAAAACGTACTATGTTCCACAGCTAATTTATAAAGGGTTAATTTGATAAATGCCACTCCAATTATGGCGATTCTGAGAAATGCCACCGCAATTTCCAAACTTTGAAAAATGCCATTTCCATGAAAGGCAGAGCTGTTTCCATAGGTGGATTTTTCAAAGTTTGGAAATTGTGGTGGCATTTCTCAGAATCGCCATAATTGAAGTGGCATTTATCTAATTAACCCTATAATAACCCATTTAGAAATGTTATTTGATGTACATGTCATTCTTAGCTCTCCATGGTTTGCTTTGTTGTCCTGTTTCCATAGGTGGATTTACATAGAGCCATATAACCATTCCATTCTTCTACTATTCATGCTAGCAGCGAGAGTTGTTCTAGCAACACAACTACTAACCTT…	0	0	1	1	0	0	0	1	1	4
TaCML55-B	TraesCS2B02G385800.1	AACAGCACGGATGCAGGCAAAGACAACAACAGTATTGGTGAAGATGGGCGGAGAGGAAGAGTGATACAGCCACTGTGGCTCCTCATTGTGGAAGTCGTGACAGGAGTTTCAGTGCTCTCCATTTTAACACTCTGTGCCATCGCTGGTCTCAGAAGACGCAAAGATAGATCCTCCAGGAGAGGTGTTCCATGGACAAGAGCGTTAAGCTGGAAGGAAACCAACGTGATCTCAATCGGTCAGTGTTTGTCTTCTCACTGACAAATACTGGAGTGTGTACTGCTTTAGTTACAAATTTTATTTTATTTGCCTGTGCAGATGATGACCTGCTGGGGAATGTGCCGAAAATAAGCCGGCAAGAGCTCGCCGAGGCCTGCGAAGACTTCAGCAACATAATTGGGT…	0	0	3	2	3	1	2	5	4	7
TaCML55-D	TraesCS2D02G365400.1	GAGGAAGAGTGATACAGCCACTGTGGCTCCTCATCGTGGAAGTCGTGACAGGAGTTTCAGTGCTCTCCATCTTAACGCTCTGTGCCATCGCTGGTCTCAGAAGACGCAAAGATAGGTCCTCCGGGAGAGGTGTTCCATGGACAAGAGCGTTAAGCTGGAAGGAAAACAACGTGATCTCAATTGGTCAGTGTTTGTCTTCTCACTGACAAATATTGGAGTGTGTACTGCTTTACTTACAATTTTTTTGCTCATGCAGACGATGACCTGCTGGCGAATGTCCCGAAAATAAGCCGGCAAGAGCTCGCCGAGGCCTGCGAAGACTTCAGCAACATAATTGGGTCTTCCCACGAGACGGTGGTGTACAAGGGAACCATGAAGGATGGCCGGGAGATCGCCGTC…	0	0	3	1	1	1	4	3	3	7
TaCML56-B	TraesCS3B02G338200.1	GTCCCGGCTGGCGCCCATCTCAGGCCCGCCGGCGAGATGGTGCGATGAGAAGCCCGTGTGCACGGCGCAGTTGGTGGTGCCACGGTACAGTCAAAAGAAGTTCACTGGGCCAAAACTGAAGTTCAATTTTAAATGGCACGTACGTCCGTTCTAAATAAACCCATCGTTCTCTCCTCCTATGGTATTCCGTCAAAGAAGGTCACTCATTTTACTTTTCCTGGTCCGAAATTTAACTCGCTCTTGGTGTCACCGTAGAAATTCTGTAGTAGGTGCTATTTGGCTTAGTTTGCTAATTCCCAGCTATAAATACCAACACAGCAGAACTCGATGTCAACCAGCAGGAAACCAGCTACGATCCCAGCCGAGTGAATGAGCATGGCCGCATCAAGTGAGTTCAGT…	0	2	2	0	4	0	2	5	3	6
TaCML57-A	TraesCS7A02G435500.1	NNNNNNNNNNNNNNNNNNNNNNNNNNNNNNNNNNNNNNNNNNNNNNNNNNNNNNNNNNNNNNNNNNNNNNNNNNNNNNNNNNNNNNNNNNNNNNNNNNNNNNNNNNNNNNNNNNNNNNNNNNNNNNNNNNNNNNNNNNNNNNNNNNNNNNNNNNNNNNNNNNNNNNNNNNNNNNNNNNNNNNNNNNNNNNNNNNNNNNNNNNNNNNNNNNNNNNNNNNNNNNNNNNNNNNNNNNNNNNNNNNNNNNNNNNNNNNNNNNNNNNNNNNNNNNNNNNNNNNNNNNNNNNNNNNNNNNNNNNNNNNNNNNNNNNNNNTTGTTTTTTGCTTTATTTTTTATTTGTTTTTGCTTTTAGGTCAGCAAAATTATAAACTTTCTGTTAGTGCCATTAGTTTTAGAAAA…	0	0	2	2	1	2	0	3	4	6
TaCML57-B	TraesCS7B02G335200.1	ATATCCCGGAAAAAAAAGTAATGATGCATTTGAAATTATTAAACGTATATAAAAAAATTCTTTGAGGTGTATGCCGAAAATGCATAATGGGTATGAAAAATAAAATAGGCACCACAATATTTTTTTAAAATGTTAATTGTGTATTTAAAAATGTACCTGATACATGCGAAAATGTAGATTTGTGTTGGAAAACACCCGAAGAAAAGTGAGAAACGAAAAAAAATAAACACCAATACAGGAAAACTGGAGAAAGCCCTGTGCAAAAAGAAAAGAAACAAAAAAGAAGAAAATCGAGAAAGAAACAAAAAGAGAAAGTATAACGAATTTTAAAACCCCGAAGAAAAGCAGTGATGAAGTAATATAAAAAAGGAAAACAACCGAAGCAAACACGTCAGCGAT…	0	0	4	1	0	0	2	5	2	5
TaCML57-D	TraesCS7D02G426200.1	ATGAAAAAAGTTCATTGATTTTGAGAAAAAACTGTTTGAAAATTTAAGAAAACAAAAAAAACAAGAAAGGTACAAGGAGAAAAAAAAGAAAAAAAGGAAGTGACACCTTTGGATTCATAGCGAACTGAAGAAATAATAAAACTGGAAAAAAGTTATTAAGCACAAGCGTGAATATGTCCTAGTGCTTGTTGCGGTTTTCTGCGAATTGACAGATCTCGCGTTCAAACCCATCGGCGACACCTTTTTTGAACTTTAGCAGGAAAGAAAAGGAAAACGTAAAGGGTTTGCAAACTTGCTCGTTGACCGGCGCTTAACAAGCCCCAGGTAGTACACGACTTGAAGACCTGGATCAAGCCCACAGATAAATGATATCCCGATCTAACTAAATTCTTGGAAGTA…	0	0	3	1	0	1	2	1	2	6
TaCML58-A	TraesCS3A02G315400.1	TTTTACAGAGACAAGCGTGAAAGGAAGCATCTAAATTCATGTGGGATTGGTGAGATGGAACAAGTGCTAAGGATAGAATTGTTCTCTCGGGTTTTGCAGTGATGTGCGATTCGAAACAAGTGCTAAGGATAGAATTGTTCACTCGGGTTTTGCAGTGATGTGCTGGACCCTAGGTAGGATTCGAAACAAGTTGGTATTGAGGACCATGATATTTTTGTCAAAATTGGTCTCCCTTTTGCAGCTGTGAACATTGTGCATGACAAATTGACAATTGACAGTTAAGTGTGCTGCTCATAATTGACTATGAGTCTAAGCAAGGGTTGGGCACTCATTTTCTCCCCTGATCTACCCTGGTTATACTCCCTCCGTTCCTAAATATTTGTCTTTTTAGAGGTTTCA…	0	0	2	1	1	0	6	4	6	6
TaCML58-B	TraesCS3B02G351500.1	ACAAGTTGGTATTGAGGACCCATGATAGTTTTGTTAAAATTGGTCCCTTTTGCAGCTGTGAACATTGTGCATGACAGATTGACAATTGACAATTAAGTGTGCTGCTCATAATTAACTATGAGTCTAAGCAAGGGTTGGACACTCACTTTTTGCCCCTGGTCTACTCTGGTTATATTTATTTAGGTTTTGCCAAAACAGCACCTGAAATTGTTATCAGAAAACAAAAGACTGGATCTAAATGACCGAAATGATTTCGTTTGGTCTGTACATGTATGGGTAAATAAAACAACTCAAACCCCCCTCAACATACTTAGCACCTCAGCATATCTAAAGCAGTTGCTTGTACTACCTCCATTCCTAAATATAAGACATTTGGGCAGTTTAAATTTAAACTGTCCA…	0	1	6	1	1	0	4	2	4	7
TaCML58-D	TraesCS3D02G316100.1	AGTCGACGGCGGCCTGTAGATAGGGTTTTTGCCGCGGTAGTTCGGACTAGGACGCCAGCCTGGGGGCGGTTGAACAGATGACGATGCGGACGGCCCGGCGGCAGGAGCCGGCATGGAAGGCGGCGCTGGTGTAGACGACAGAGAAGGACAAGCCGCAGCATGAAAGACCTTGGGGCGAGAGTCCTTGCGAGCTTGTGTTTCCGCCGCGAGTTGTAGCAAGGAACGAACTTCAGCGAAGGTAGGAGGGGGTCGTATCATCGGTATGAACGAGGCTTGCTTGTCAAAGTCTTCGCTGAGGCCGACGACGACGATATTGATTAGCTGTGAGTCGCTAACTGTATCGCCGAGTTCGCGGAGCTCATCACCAATGGTCTTAACGCGCTGGCAGAACAGGTTCAC…	0	0	6	2	4	0	4	3	4	6
TaCML59-A	TraesCS7A02G450400.1	ATGACATGGTGAGTGACCCCTAGTCTGGGACACCATCACCTGGAGCTTACTAAAGCGAACATCATTGCATCATGCCCCCACAATCCTCTTTGACTCATAGCAATAATGCATCCTAGACAACTCGCCGACACCAACATCCATCACCATGGCTGGCGGACCACCGCGGCACCACAAATCCATCATGGCCGCCCCATTCCCCTAGTGTTCTTGCCGCCATCCTCATCCTCCATCCTCGGCACACCGCAGGCCGCCAACAAGAACCAGCGTCAAGCCGACTGCACTTGCACCCACAATGGTGCATGCCACAACAACCTGGTGTTACCACCGCCGCATACCACAAGTATGCGCCTACGCAAAAGAAAACAAAAACAGGGGGCTGGGGCGGCTTTGCTGGTAGCC…	0	1	2	1	4	0	0	3	5	6
TaCML59-B	TraesCS7B02G350200.1	CTCTCAATGAAAGCACCAATGTCGGTGTCAAAACCGGCGGATCTCGGATAGGGGGTCCCGAACTGTGCGTCTAGACGGATGGTAACAGGAGACAAGGGACACGATGTTTTTACCCAGGTTCGGGCCCTCTCGATGGAGGTAAAACACTACTCCTGCTTGATTAATATTGATGATATGGGTAGTACAAGAGTCGATCTACCACGAGATCAGAGAGGCTAAACCCTAGAAGCTAGCCTATGGTATGATTGTTGTTCGTCCTACGGACTAAAACTCTCCGGTTTATATAGACAACGGAGAGGGCTAGGGTTACATAGAGTCGGTTACAATGGGAGGAGATCTTCATATCGAATCGCCAAGCTTGCCTTCCACGCCAAGGAAAGTCCTATCCGGACACGGGAC…	0	1	3	1	4	1	0	1	7	7
TaCML59-D	TraesCS7D02G439800.1	AGCTCTCCCGATCCATCGATTGGAACCTCGTCCCATGCGGGGACGAGGAGGAGATGGTCGTCTGCATGGCTCTCTGCCGCTCTCGAGAGGAGTGCGCCCGACCACGGTCGGACTCGGTCTAGCAGGAATCCATTACGTTTGCACAAATGGCGCTTGGATCTGCCAGTACCGAAGGCTCGAAGCACGTGACCGTGACCTTGCCAGACTTGATGACCAATGCATGGCGCTCCAACCCTAGGGTGGTGGCGCAACCCCTCCGGTAGTGCCTCGTCCCCACGGCATTGTGCTTTGAGTCGGAGCTCAATGCAGGAATGCGCGATAGGCCATCTGGTGCTATGGTGCAGCGTTCCCAGGGCCATCGCTCTGACGTACCATCCTCAATAACACTCACTATCACTC…	0	1	2	3	2	1	0	2	2	7
TaCML60-A	TraesCS6A02G065900.1	CGGTCAATAACCAACATCGGGATCTGGATACCCATGTTGGCTCCCACATGCTCCTCGATGATCTCATCGGATGAACCACGATGTCGAGGATTCAAGCAACCCCGTATACAATTCCCTTTGCCAATCGGTACGTTACTTGACCGAGATTCGATCGTCGGTATCCCAATACCTCGTTCAATCTCGTTACCGGCAAGTCACTTTACTCGTACTGTAATGCATGATCCCGTGACCAGACACTTGGTCACTTTGAGCTCATTATGATGATGCATTACCGAGTGGGCCCAGAGATACCTCTCCGTCATACGGAGTGACAAATCCCAGTCTTGATCCGTGTCAACCCAACAGACACTTTTGGAGATATCCGTAGTATACCTTTATAGTCACCCAGTTACGTTGTGA…	2	1	9	1	3	0	0	6	1	7
TaCML60-B	TraesCS6B02G088900.1	TAGTTGGTCCCATCCAGATATACTGTATGCGACGTGGGAAGATTCTCTGTCCCTACGGCAACGATTTCCTCAACTACCAGCTTGGGGGCAAGCCGTAAGTCAAGGAGAAGGGGATGTCAGCAGCCTACCTGCGACTAGCAAGAATACAACCACGACCACTGCCAAGTTAGCACCGGAGGAAGCCAAGTGGACCAATTAGGGTGAGGACCGCGTCATCGCTAGGCCAACTCGAATCAAGCATGCGAACCGGAGGTTCATGGGTCCACGGTGGGTTAGCTCTACATAAGTCTGAGAGAGGGCGAAGGAACGGCATCCGGGCTTGGATCAGGCACAAGGCAACGGCACCGGCTCCTCCTACTCCTTCCCTTTTTTTCTGCAAGTTGTAACTGAGAGAGACTT…	2	1	6	1	1	0	0	2	2	7
TaCML60-U	TraesCSU02G118100.1	TGCAACCTAAGAAGTTCTTTACGTACCTCCTCATAGGTCCTTTCAGGCCATCCAGAACTACGTAATTGGTGAGCCAACTCATTCATTATGGTGTCACTACCGGTGAGTTCGTCCCATGGAACTATCCTATTATCCATCCTGAAATCGGTAGCTAGCCTCAGAAGAGTCCTGCTCATCCCAAGGTGAAAACTACGATCGAAAGGATAATGGGACATCTCAACTACACTACACTGCAATGCTTATCCAGCTCCGTCTGAAGGGGGTTTTATAGATAGAGACGAGAAAATGGCGGGAAAGAACGACTGCGGTATGGCGGGAAAGGTTGGCGGGAAATGGGAGGAGGGAAACGGGTGGCGGGAAATTGGTTGGCGGGAAATGGGTGGCGGGAAATGGATGGCG…	1	2	5	0	7	1	4	0	1	7
TaCML61-A	TraesCS2A02G435000.1	TATATGAATGAAAATAGGCTTAGCCGTAAATGGAGGCTGATTGCATGTTATATTGCATCGTGACCTTCTCGCTTTGGAAAAATGATTTGTTTCTAAAAATGTGAATTTTCAATAAAAATCCCTCGATAAAATATATGAAAGAAGTACAAATACTTGATGATGTGGATGCTTAGACGACATTTGAGGTGAGATCGACTATTTATGAGATAAGTATAATTCGTGGGATCAACTATTTATGAGTACATCATAGTATTACATAACAAAGTATGAAGGTTCATAATTGTGATAGCAGCTTAGACAGTGCTTTGCTAACAATTGTAGCATACTTACACTTAGACTATGCCGCAACATAACTCTCATTTGTGCGGTTCCGCATAATCACAAACCACAACCAGAGCC…	0	0	1	2	1	1	0	1	4	6
TaCML61.1-B	TraesCS2B02G458100.1	CTCCAAATTCTTATAAAAAACTTCTTTTTTGCGCGTAATACCTACGTATAAGACAACAACAATGATGAGCTAACCCATATTGCAGTACTCTTTATTTTTATTTTATAATATAGGCCACAAGAATGCAAAACATTGCACGGAACTTAAAATATGCACATAATACTCAGTCGTCTACATGTTTTGAATTCAAACTGAAAGAACGGGATTTTTCTTTTATTCAACATTTTGGGTGTTGCTAAATGTGCATACCGCACATGGCTCCGCCACGCCACGAGCTGGATCAAGCTCGTGCGTCGTTGGATGTGCTTCCATTCGGGCACAGAACGGGAAATATATTGCTGAGCCTAGAGCATGTGCTGCGTACAACTTGTGTGTGCCCGTAGCATAGTCACGAAAAGG…	0	2	4	0	2	0	2	0	3	5
TaCML61.2-B	TraesCS2B02G458100.2	CTCCAAATTCTTATAAAAAACTTCTTTTTTGCGCGTAATACCTACGTATAAGACAACAACAATGATGAGCTAACCCATATTGCAGTACTCTTTATTTTTATTTTATAATATAGGCCACAAGAATGCAAAACATTGCACGGAACTTAAAATATGCACATAATACTCAGTCGTCTACATGTTTTGAATTCAAACTGAAAGAACGGGATTTTTCTTTTATTCAACATTTTGGGTGTTGCTAAATGTGCATACCGCACATGGCTCCGCCACGCCACGAGCTGGATCAAGCTCGTGCGTCGTTGGATGTGCTTCCATTCGGGCACAGAACGGGAAATATATTGCTGAGCCTAGAGCATGTGCTGCGTACAACTTGTGTGTGCCCGTAGCATAGTCACGAAAAGG…	0	2	4	0	2	0	2	0	3	5
TaCML61-D	TraesCS2D02G435000.1	TCTTTTTCATAATAGTAGGATGAGTTCAAGTGATACAAAAATAATGCCGCATAAAGTTTGATTGCTTCTCTTATTCTATAGCCATACCTACTAACCGGAAAGCTACTAAAGAGGATCCAAATCCATATTAGAAGGCTGAAGAAGAGAGGGGGGAAACTATTGGTTATCATCTTGTCAAAGCCACTAAGCAAGGGAAAGAGAAGGAAAGTCGTAACCAATGTATAATGGATAAGCTCACTTAAGATAACACACCATTCATTCTAATTAAAAAATGGGGTGTATCCTACGGGCCCAATCCATTCCAAAGAATTGTTTCACCGGGTTTTATTACTAACTGGGAATGAATTAAAATGTTTGAATGTATCCATATCACATTGTTGGCACAATTTATCATTCGTG…	0	1	0	2	1	0	0	4	2	5
TaCML62-A	TraesCS1A02G109600.1	AATCCTTCAGGTCTCTCTTAACGGACTCCTCCCATGTCAAAATCGGTCGACTCCGCCCTCTCTTGACATTCTCCGCACGCTTTAGCCGTCCGCTATGCACTGGAGCTTCTGGAGGCCTGCGCTGAATATGCCCAAACCATCTCAAACGATGTTGGACAAGCTTCTCCTCAATTGGTGCTACCCCAACTCTATCTCATATATCATCATTCCGGACTCGATCCTTCCTCGTGTGGCCACACATCCATCTCAACATACGCATCTCCGCCATACCTAACTGTTGAACATGTCGCCTTTTAGTCGGCCAACACTTCGCGCCATACAACATTGCGGGTCGAACCGCCGTCCTGTAGAACTTGCCTTTTAGCTTTTGTGGCACTCTCTTGTCACAGAGAATGCCAG…	0	0	2	0	2	0	4	5	7	5
TaCML62-B	TraesCS1B02G109100.1	TTCATGTCAAGGAGGCTGTCATGCGTGAAAGAAAGGAGGCGACTGCTGTTTTATCTCAGGGAGCAGAAACCTCAGCTGACATGCTGAATATAAATGTCGGATGTCCAAGATGGAACATTGCTTTGCGTTCCTTCTCTATGACTGGATACCAGGATCGAACCAGGTCTAGTTTGAAATAACCTATCAACAGAGATTTTTGGATTTTATGGCAGCATGCTAAGTCATGTGCAAAGGTTGGCTGCTTGAGCTGTGTCTATGAAAATACCTGATTCGATTGTAGCTACCTTGAAACTTTCAACAGTTGATTTCAATTCGTCAATGTACTCAATTGGTTCTGCGAGTTGTCAGAACATGCTAGATAACAGCGAATATGGAAAACCATATTCAGGACTCTAGTCT…	0	1	2	1	3	0	0	1	0	5
TaCML62-D	TraesCS1D02G091300.1	ATGATGCGGCCATTTTTGTTGCGCCTGTCAAGGAGGATATTCAGTTCTTGGCATCGGCATTTCAGTCCTTCGGGGAGGTCACATGGCTTGTCGCCAATTGTAACAAAAGTCTAGTGGCACCAATTCGTTGTGCCAACATTGACCTCGATGACATCCTGCAGGCCTTCCCAGCGATTCGGACCTCCTTCCCTATGCGGTATCCTGGGCTACCTCTGTCGGTCGCGAGACTCAAGCGCATCCACTTCCAGTTCCTCGAGGACAAGATTGCAGGCAAGCTTCCATCCTGGTCGGCTCTGCACGTTGCTACCCCCTGGACGTATTGTGTTGGTCAAGGAGGTCCTCACGGCCATTGCGATTTATCACCTAACGCCCCTTGAGCTCCCTGTAGAAGTAAGGAAG…	0	1	2	0	3	0	0	4	4	5
TaCML63-A	TraesCS6A02G160600.1	GAGGGGGAGCGACGCGCGAAGGGCCCGAGCCATCGGCTAGGCGGCGTTTGTACAGCTCCTTCCTGGACGGGCGGGGCCGCACCCACTCCGTGCCCCAGCCGTCGTCGTCGCCAGGGCGCCAGCGCCGGCCTCCAGTCCAGCCGGGCCCTGCGCCTCAGAGGCCCCAGAACTAGAAGAGAGGCCGAGGCCGGACACGACGGGCCGCTCTCCGGCGCGACGGAAGGAGGAGGTCACGGAACGCGGGCTGCTCGACATGGCGGACTGGGCGCACGAGGGTGGGAGAGAGGCAGCCGGCGGAGGAGAGAGGCCTGGGGTGGCCGCCGTTGCCGGAGTGGCAAGCGACGGGAAGGTGGACGCCGTCGCCGGAGTGGCGAGGAGGGGGGCAGCGCTAGCCTCTTG…	0	0	2	4	2	2	0	3	1	6
TaCML63-B	TraesCS6B02G190700.1	GGCGTCCATCGTCGAGCCCTTGGTCCTCAAGAGCACGACCCGAAGAGCGTCCCGACGGAATCAGAGCTCACCGCCGACGAGCGTCATAGTATGAGCCGACGCGAAGTCGGGCGTGTACAAGACCCGCCAGTGTACATCGCAATTCATCCCCCGAGAGCGACAACCTTTCTTTCTGGGTTTAATTTTTAGGAATGTACTTTTAGCTCTACGTGCAGCCAAATTTGGTTATTTCACACAGTTTAAAAAGATTAAATCTTTGCGAAACATGCTACATAACTGCACTAGGCAGTGCTCAACAGCTCAAGCTTGAAACGGAGCGAAAAAATGGTGCCTTTCGTGCCCGGTTTGAGCGGATACTACTCCACGTGCTAAAAAACCGCGTCAGCAGTCGGCACTCGG…	0	0	4	4	3	2	0	3	1	6
TaCML63-D	TraesCS6D02G152100.1	GAAGGTGACTATGTCCCCGATGTCAATGACCTCCACTTCACGGTCGAAACGGGCATCCATCGTCGAGCCCTTGGTGCTCAAGAGCACGACCCAAAGAGCGTCCTGACGAACCAGAGCTCACCGCCGACGAGCATCACAGTACGCGCCGACGCGAAGTCGGGCACTTACGAGGGCCGCCAGTGTACATCGCAAGCCAAGCCATCCCGCGAGAGCGACAACCTTTCTTTCTGGGTTTATTTTTTAGGAATGTACTTGCAGCTTTAAGTGCAGCCAAATATGATTATTTCGCACAGTTTAAAAGATCAAATCATGCTACAACTCCACGAAGCAGTGCTCAACAGCTCAAGCTTGAAACGGAGCCAAAAAAATGGTGTCTTTCGTGCCCGGTTTGAGCGGATA…	0	0	3	3	4	1	0	4	1	6
TaCML64-A	TraesCS7A02G382000.1	ATTTATTTTAATTCTCTATGTTCCCTAATTTTAAAGTTCTTTCATTCGATTGAAGTATTCAATTTTGGATATGGTTTACGGTTTTGATCGGACCAACATTTCAAATCAATCAGTAGCAACCGGCTAACCCCTCGTAGACTCCAATCACCTAGAAAAAAGCGCAACCAGGTGATACTATAGCATGAACACAGTACATGCAACCACCCATGCAAAAAATATCCCCACATAAATATGAGTTGATTAGCGAATAGCACAGAATCACACTGTGAATGGCCCACCAAATAACCGCATTATAAATAAACATAAAACACAATCCATCGTCTCCCCCGCCGGCCAAACTAAATATTCCATCAATTTCAAAATATAAGGGTTATTATTATTTTTTAAATCAAATTTCTT…	0	0	2	0	0	0	2	3	3	4
TaCML64-B	TraesCS7B02G284500.1	CTGCTACCATGGCAGAGCTATGGTTGGGTCGAACTAGGCTATGGCCCGTCAAGCCCAATGAAAATTCAGTGAAGAGTAATGCTAAATTTGGGTTAGAGTTCAGAGGTATTCCTTGACATGGCCCGTTCTCCTAGATAAGTGTCTGTAGCTCAGCCACTGTCTAGTAAGTTGCTCTTAATAGTTGTAAAGATTATTCATATAGAGCGTGCTTCATATGTGATATGGAGACTGTCAATATAGTGACTATGCTAAGTTGATCTCAATAGTTGTAAACGTTATTAGTATAACGTGAGTTAGTACGAAACCATAAAAATAGTTGAGATTATATCGGATTAATGATGGTAGACACAGACTTACTACAATGCGTAAAAAAATCTCAAGCATGCAACATTATAGTAC…	0	0	2	1	2	0	2	2	5	6
TaCML64-D	TraesCS7D02G378500.1	CAATATAGTGACTATGCTAAGTTGATCTCAAGAGTTGTAAACATTACTAGTATAACGCGTGAGTTGGTACAGAACCATAAATCAATTGAAGTTATATCAGATTAATGGTATACGCATAGCCACAGACTTGCTATGATGCGTAAAAAACCTCAAGCAAACATGCAACATTATACGTAGTATAAAGTAGTAGTAACAATATCCTCAAACAAAAAAAAGTAGTAACAATTATTACATAGGCGACACGAGCCTATTATTCCCTCCATTTAGTGAATAAGACGTGCACGCATTTTAAATTCAATTTTGACCATGAATTAGACCAACAATACATATATAAAGGGTGTGTCTAGAACTCAGTCGACTGAGACTTAACGAAGTCTCAGTCGAGTGACGTCAGCGTGT…	0	0	7	1	1	0	2	3	7	6
TaCML65-A	TraesCS6A02G231100.1	TGTTTGCAACTTCTCTGGTTGTGGTCTTCTTTAATTTCCGATTGACACTTCTTGCTAGCAATTCTTCATAAATACCGGTCCTTTGCAAATCTGTTAAGTTCTTGTATTTGCCTTCATTATGAATTTGCTCATTATCTTGTTGCTCTTGCTCCACATAGATGTCTTCTTCTGGTGCTGAATCATACATGGCTTCATCTGCTGAATCGTCAAGCTCTTCTTCCTCAAATTGAATCTCTATATCGCCTGCATACACACCATAGTCTTCCTCGTCAACTCGAAGGTTATGTAGAGCTTCATCCATTGCTTGCACTTCCTCTTCCATGCTCTGGAAAACACCGCCTTGGCCTTCAAGTTCATGGTCTACAAGGTGAGGTTATGTGAGTAGTTTAATAAGATTAT…	1	0	4	1	2	0	0	7	4	6
TaCML65-B	TraesCS6B02G250200.1	GGTGAAGAGACAAGTGTAAATCATTTTGACTGCCAATGTTGTTAAAGAAGCGGAATGCCCATAATGTGCCTTCCTGCATGCCATAGGCACGAACAACTTTTGTCCAACCCCTTGTGACGATCGTCCACCCATCCTTCACCGCCTTCAGGAAGACTTTTAGAGCATTATCATGGTAGCGTGAATTATATACTTTAACCTTAGTTGCCTCCACTCCGGTCATGTAGTTTGCAAGGTAATCATCAGTAAATTGCTTCAGAAACCACTAAAAAGAGAAAAATATCAGATCATGAGGCCTAATAGAGTAACTTGTTGTGGGCAGGGGAAAATACAGCATATTAGTTACCATCCTAAAGTTCGTTGATGTATTGAACAAAGAGTAAATAAAGAGTTTAATTCTGT…	0	0	3	1	1	1	0	1	3	6
TaCML65-D	TraesCS6D02G204000.1	AATTTGGCACATAATACAATGAGGACCAATAAATCAGGACGGAGGTAGTAGGTTAGAGACAACCATTCAATTGTTCGGGCCCACATACCGCATACAACCTTGGATGGAGATGTGCCCAAATGCAAATTTATCCGCTTCGACGAGACAAACAACTTTCTTGTTAAATGTTTTTCTATTTGAGGCCATCTTGAAAGTTGAATACCAAACGTCATGTATCAGACACAAATTAAACAATGTTTGGAATAGATGAATGTCTTCTTAGCTTTTGAAGTTGCATATGGTGTCCTTGGATGAAGACTAGCCCAAAAGAAAATTTACTGTTTTCCAGGTGATGCACAATTTTTATGTTGAATGTTTTTCAATTTTAAGGCCATCTTGAGGACCGAATAAGCCACGTTT…	0	0	4	5	3	1	0	1	8	6
TaCML66.1-B	TraesCS2B02G376700.1	CGCGCTGGGCGCACGATCACCGCATCCCAGGATAGACCCTGATACGACTCCATCCCTGCCCAAACAGATAGAATCTAAATAAAACGGACGTCCGTTTGGAATCGCGCGGTGGAGTTCGCCTAAGGTCAAACGAACGCGGGCGGACACGACGTGGGAGTTGCGCCTCGCGCCTGCCCCTCCAGGCTCCAGGTGCTCGCGGAAAAGGTTTTTCCACCAGGGAGGGGAGGGACGCGGGAATCGGTGGGCGCGCGCGGTGCCGCCTGACCTGACTCGACCCGCACCCGGCGGGGATTCTTCGCACGAGATCATCATTGGCATCTTCCCCACGTTGCCCTTCCCCTGAAGCCACCACACGGCCAGCCACCTCCCGTTAAAAGGGCCGCCCCCCCTGCCGACGCC…	0	0	1	4	3	0	2	3	1	6
TaCML66.2-B	TraesCS2B02G376700.2	GGTGCTCGCGGAAAAGGTTTTTCCACCAGGGAGGGGAGGGACGCGGGAATCGGTGGGCGCGCGCGGTGCCGCCTGACCTGACTCGACCCGCACCCGGCGGGGATTCTTCGCACGAGATCATCATTGGCATCTTCCCCACGTTGCCCTTCCCCTGAAGCCACCACACGGCCAGCCACCTCCCGTTAAAAGGGCCGCCCCCCCTGCCGACGCCGACGCGCCCACAACCCGTCCCATTTTCTCCCCTTCTCTTCCCCCAGTGCTCCGCGCATCGACGCATCGCCGCCTCCTCCCTCCCCCAGAAGCCGGACAGGGTCCACACTCTCCTCCTCCTCCCTCCGCACCACCATCATAACCGCCAAGTCGTCATCCGCGCCGCCCGCCGAAACCGGGAGCTGCGAA…	0	0	1	4	3	0	2	3	2	6
TaCML66.3-B	TraesCS2B02G376700.3	CGGCCGCGCAGCTTTCTCCAGCGCCGCCGCCACGACGGAGGCCAAGGCGACCGTCCGCGAGGGGGTGATCGCCGCCGCCGCCGCGGCCGTCGCCGGGTCCGGGCTGGGGCTCTGGCTCATGCCGCCGGCGCTCGCGGACTCCGGGGAGCTGGCCCGCGCCGCCGCGCCCGGGCAGATCGCCGCGGCCGGGCAGATCGCCGCGGCCGGGCAGATCTCGGCGGCCGCCGGCGCCGTCGAGGAGCGGCACGAGAAGCCCAAGAGGTTCCTGCTCGCAGGTGAGCCGTCCCGTCCTGTCCCTCCGATTGCCTGCCGGTGTACGGTCCGGGACGGTCCGCCCCTCCTTGGTTTCGCCGCCGCTGCCGCCGCCGTTGCCCCCGTGATGCTTGCTTTCCTTGCCCG…	0	0	0	3	1	0	0	1	1	4
TaCML66-A	TraesCS2A02G357500.1	TAATTTTCCTCTTTGTATGGAATTTTTAGGTACAAAAACATCACAACACTTTTATTGTGTGCATAACACATTTTTTTAGTCTTAGATATGGCAAATTTGTACTCCCTCCGCCCCAAAATAAATGTCTTAACTTTAATACAATATTATACTAAAATTAATACATTTAAAGTTGGGACACTTATTTCGGTACGGAGGGAGTACAAACTAGACGCCGGTCGAAGCGGTTGCACTGTAGCACGACAACCAGTCCGGTGGGCGCCGCGAATCAACCTATGGTTGAGTTGGTTAGGTGGACAGTGATATCCCCAACCCACCAGGGTTCAAATCCTGGTGCTCGCATTATTCCTGGATTTATTTCAGGATTTCCGGCGATGCGCTTTCAGTGGGAGGAGACGTTCC…	0	1	1	2	3	0	0	3	3	6
TaCML66-D	TraesCS2D02G356300.1	ATGTAAAATATTTTGTTAACATGGCAAATTTATAGAGTTGTCATGGCATATAATTTTTTTTCAACATGCCAATTTGTTGTTCTATTTTAACCAACTTGTTCTAATGTTTGCCATGTGTAAATTTCATTATAGGTAGCATGATTTTTTTTACTTCTTTACACCATGGCATTTTAACTCGTTAGACCATGTCAGTTTTATTAATCATCCATGATAGTGTTATCGTTAAGATGATACCATTTTTCATTATCAATAATAGGATGGCAGTTTAATAATTATTAGCACGACATTTTAATCGTTAATAACATGAAATTTTTAATAATAATAGGATGCCGGTTTTTATGAATAACATGAAATTTTTAATAATAGGATCAAGCCCATAAAATTTTTCATTTTTTGTAC…	0	0	1	0	2	0	2	4	2	5
TaCML67-A	TraesCS1A02G238500.1	TGATATCTTCCCGTGAGTCCTTGATCTTGATCGTACACATTTGCGTGTATGATTAGTGTACGATTGAATCGAGGGTGTTACACTCCCGTGAAAGAAAAAAAACAGAAAACGCGTATTTTTTCCCTTTCCGAGAGGCACGGTCGTGACTTTCGCGTAAGCACAACCGTGCCTCTCGCGGAAGCAAAACCGTAACTCTCACGAACGAAAAAAAAAACAGAAAGCGCGTTTTGTTTTTCCTTTTCTGAGAGGCACGGCCGTGACTCTCGCGAAAGCACAATCGTGCCTCCCGGGAAAGCAAAACTGTGACTCTCGCGAAAAAAAAATAGAAAACATGTTTTTTTGTTTCCGAGAGGCACGACTGTGACTCTCGCTAAAGCATAACCGTGCCTCTCGCGAAAG…	0	1	4	4	4	3	4	0	3	7
TaCML68-A	TraesCS2A02G233900.1	CATTTGTTGGGCCGGCCCATTATGGCCCGCTAAATTTTGTGGGCCTTTAGTTGGGCCGGCCCATTTAATATTTATGCGCCACTTTTGGGCCGGTTCACATGTCAACATATTATAAGCGCATCTCGCGTATTGGATGAGTGACACCTGTCCCAACGGTGAGTAAACACGTGTTTCCTCCGGCCAATGAGTATTTTACATGTGGAAAATTTTCATTGGCCTGGGTTGTTAACGGGTTATCTGGTCCAAAACTGGACCCGATAGCTTAACGGCGTTCCATTATGGTGGATGCCACGTGTCGGTCACCCTTGACGAAAGCACTTCCATGACGCGGCATTTATCGTTATGGAAGTGAACATTTCCATGATGATAATTTTGGTAATGTCATGGAACACTTCTACA…	0	1	7	4	4	3	0	1	3	7
TaCML69-A	TraesCS5A02G269000.1	CCCAAAGGCACATCAATTGTTCCTCGACCATGTGCGGTGCCCCCCTCCACAGTTTACCACCTCGGTCATATTGTCATAGTGCTTAGGAGAAGCCCTGCGCGGATCACATCATCAACACCGTGACCACACCGTCATGCTGACGGAACTCTCCCTCGACCCTCTACTGGATCAAGAGCTCGAGGGGCGTCATCGTGCTGAATGCGTGCTGAACACAGAGGTGCCGTACGTTCGGTACTTGCATTGGTTGGATCACGAAGACGTTTGACTACATCAACCGCGTTAACATAACGCTTCCGCTTTTGGTTTACGAGGGTACATGGACAGACTCTCCCGTCTCGTTGATATGCTTCTCCTAGATAGATCTTGCATGATCGTAGGATTTTTTTGAATTACTACATT…	0	1	3	4	2	0	2	3	1	7
TaCML69-B	TraesCS5B02G269200.1	TAACTCGTCGCCTCTTTGCGCCCGCGGCTCCACGGTGACTTCCTTGACACCAGCCACCCCGGCTCGACATCGACCACGACATTCTTCGCACGGCTACCTCGACCACGAATACACCATCACACGCTCTCGGCTACATCGACAACGGCACAAAGGGTTACCATCCGCTTGAGCAACTCGTCGGCTTCCTCTATAGTCAAGTCCGCCACGCACCACTGTCCACGACGCTCCTGCTATGACTGCGGCGTGATGTCAGCCCGTCGGCTGCTATTCTCTCCAGTCTGACCGTCTGCAACGCTCCTGTTGTTCGCAACGGTACCGCTACGACTGAGGTGGGTGAACCAACTAATGAAACCAGGCGGCAAAGAATGGGACGTGGCACTAATCCACCAACTGTTCCAC…	0	0	4	2	4	0	2	4	2	6
TaCML69-D	TraesCS5D02G277000.1	CGAGGGATGCAGGAAGGAGGCGAGAGGAGTGTGGATAGTGGGTGAGAACGACTGCATATGATTCTCTCTCGCGCTGCTCTCCGCAACTCGCCAGCATTATTCAGTTCCCGGATACCCTGCTCTTCGCCCCCCCGATGGACACCATGAGTTCGAAGCCATGTTGCAGCCTGCAGTTCCTGTCCTGCTCCCCGGGCACACCTCCTCATCCTGATCCACAACCATTGGTATGGTAGAACCTCTCCTAACCATCGTTGTTTTTTCATGTATGCTCTCAGTCAGTCTACGCATGTAAATTGAAGCATTGTCTTATTTTCCACACGTATCCAATTTGACTAACCATGCAGAAGATTGATGAGAAACTTCATGATAATAAAATTGACATAGTATCCTATTGATGTG…	1	1	3	6	0	2	2	3	2	8
TaCML70-A	TraesCS6A02G368000.1	AAAGCAACAGTGCAAGTAAATAAAGTCATTTTCCCATGTATAAACTGACTTCTTCCAACTGCCCAAAAATGGAGTACTAATACACAGAGAAGGTGTATAATTGTTAAAGCCACTTTACAAATTATTTTGGGAACAGATTAAACATAACAGACGATATACACCGGTTGAATGGGTATTATACATGTCAGGAATTACCAACAGTACTTCTTCTTCTTCTCTCAAAGCTGTCAAGAAAATACAGCCAAATAGAAAGTTAGAAGGATTTTGAGCTCTAAACTCCAGGTATCAATCCACTTGACTGTCTACCGATCTCCGGCCAATTAATTTATGAATCAACGGATTTATTGCATTCATTTCATAGATAATAAATCTGTAAAGAGAAGTTAGGAGGCAGCATAC…	0	0	4	0	0	1	0	3	4	4
TaCML70-B	TraesCS6B02G403400.1	AGACACGTCGGCTGTGTCTGCGGGCATTTCAGGGGCTTGATTTGCCAAGTCCAGCTGCAAATACTCTAAGGCGGGCAGAAGGAAGGAAAAGTCGTGGACGTGTGGTGTACAGACCACAAGTCAGGCTTCGTTGCGTGACACGCGACTGGGAAACGCCCACCCACTTTGCCTACACTATACTGCATCGGGGCCGGGTCTCGAGTGGCGTGTCATATAGTGCACAGGGGCCATCCGATCCCATCCTCCACCGCACTGCACACCTGGCTGAACACGCCTCCTTGCCGCATTCAAACAGTTACGGACTATCATTTTCCTCCATTAAACTCGCGAGTGTGCTGAGAAATCTACTCCGTTCACATGTTCGTTCGCGAGCCGCTCATCATTAAAGACAACGCTGGT…	0	2	3	2	3	1	2	3	4	8
TaCML70-D	TraesCS6D02G350800.1	CTTGCCCTCGACGCCGCCGTCGTCGGTGAGGTCGATGAAGACCGGAGCAGGGCCAGCCCACCCGAACGCCGCCTGGTACGCTGCCAAGGCAGCCTCCTCCGGCGTCTGCTGGGGCGGCGGCATTGCGGCAAGCCGCGCGCGCTCCTCCTCCTCCTCCTCGAGCCGGAGCGCCTCCGCGTCGCGTTGGAGCATGGCCTCGTAGCGCATCCGCTCCTCGCCGTCGGCCTGCTCCTGGCGGAGCCAGTGCTCTTTCCATCGCTCGAGGTGGGCCTCCTCCTCCTCCGGCGTCGCAGCGAAGTGGACGGGAGGCGCGCTCACCCACTCGCGGTACTGGCCCGTCCACGAGTAGGCCTCCTCCGGCCAAGTGGGTGGAGGCGGGGAGCGCTTACGCAATGGCTC…	0	0	8	1	8	0	0	0	2	4
TaCML71-A	TraesCS6A02G170400.1	ATGGGCCGGTTAAGTGCACATTACATATTTTCGCTTTTTCTGTCAAACCTTTTGTCACAATTTTCTATTTATTTTAGGCACTAAATGATATTAGTTCTACAAGATAGTGCACATATAATTCAAATACAATGTTTTGGGGGCTACACACAAGGTTCCATTTTATTTGGGAAAGTTTATACACTTGTTTACTTTGAAAAGGCCATTATATTTTCTGTTAGACCACTTATTAGTTTTCCTAGGAATTATTTGTGAGTCCAATAAAGTTGGTTTCAACAATAAGATGATCAGGGGAATTTATAGAGTTATTCGAACATTTTTTTTACCATTTGAAGAGATAATTATTCTGATTTTATTTTAAATTTGAATTTTGAATCGGCTTTGAATAAATGCGAGTTTAAA…	0	1	1	3	0	0	0	2	1	5
TaCML71.1-B	TraesCS6B02G198600.1	CGCCTCTCCGGCCCTTGTAGCTAACCATAGCGGGTAGGCATACCTCACCAGGGCGCAAAGTCAGAAGGTGGACATATCTCATCCCAACCGGTAGCTGATGCCGATCACTGTAGCATGGTAGTGCGCATTTAGTGCCTCTGTCAAACAGATTCTCTAGTTTCCTTTGCGGAGAAGGAAACGCGAGAGGTATTGCTTCTCAGGCGCCGCTCCGAGTAGCGCTTGTCGGGGCCCAAAGCCCCGCCAAGCAAGAAATGGTCCTTCACGAAGCAAGCTAGCGCGACGTAGCTTATCGGGTGCCACTGTCTTGGCCCTATCTCCGTCAGCCCATGGTACCCTGGTTTCCATTGGGCCGACAACCTCTATTTTTTGTAATGCCAAGAATTGGAGCCCTTCTTGAGA…	0	2	5	3	3	0	0	5	3	6
TaCML71.2-B	TraesCS6B02G198600.2	CGCCTCTCCGGCCCTTGTAGCTAACCATAGCGGGTAGGCATACCTCACCAGGGCGCAAAGTCAGAAGGTGGACATATCTCATCCCAACCGGTAGCTGATGCCGATCACTGTAGCATGGTAGTGCGCATTTAGTGCCTCTGTCAAACAGATTCTCTAGTTTCCTTTGCGGAGAAGGAAACGCGAGAGGTATTGCTTCTCAGGCGCCGCTCCGAGTAGCGCTTGTCGGGGCCCAAAGCCCCGCCAAGCAAGAAATGGTCCTTCACGAAGCAAGCTAGCGCGACGTAGCTTATCGGGTGCCACTGTCTTGGCCCTATCTCCGTCAGCCCATGGTACCCTGGTTTCCATTGGGCCGACAACCTCTATTTTTTGTAATGCCAAGAATTGGAGCCCTTCTTGAGA…	0	2	5	3	3	0	0	5	3	6
TaCML71.1-D	TraesCS6D02G160100.1	GCCCTTGTAGCTGACCACAGGGGGTAGGCATACCTCACCGGGGCGCAAAGTCAGAAGGTGGACGTGTCTCATCCCATTCGGTAGCTAACGTCGATCACTGTAGCGTGGTAGTGCGCATTTAATGCCTCTGTCAGACAGATTCTCCAGTTTCCTTTGCGGAGAAGGAAATGCTTCGCGGGAGGTATTGCTTCTCAGGCGCCGCTCCGAGTAGCGCTTGCCGGGGACCAGAGCCCCGCCAAGGAAGAAATGGTCCTTCACGAAGCAAGCTAGCGTGACGTAGCTTATCGGGTGGCACTATCTTGGTCTTGTCTCCGTCGGCCCATGGTACCCTGGTTTCCATTGGGCCGACAACCTCTATTGTTTGCAGTGCCAGGAATTTGAGCCCTTCTTGAGACCCCC…	0	3	2	5	4	0	0	5	5	6
TaCML71.2-D	TraesCS6D02G160100.2	GCCCTTGTAGCTGACCACAGGGGGTAGGCATACCTCACCGGGGCGCAAAGTCAGAAGGTGGACGTGTCTCATCCCATTCGGTAGCTAACGTCGATCACTGTAGCGTGGTAGTGCGCATTTAATGCCTCTGTCAGACAGATTCTCCAGTTTCCTTTGCGGAGAAGGAAATGCTTCGCGGGAGGTATTGCTTCTCAGGCGCCGCTCCGAGTAGCGCTTGCCGGGGACCAGAGCCCCGCCAAGGAAGAAATGGTCCTTCACGAAGCAAGCTAGCGTGACGTAGCTTATCGGGTGGCACTATCTTGGTCTTGTCTCCGTCGGCCCATGGTACCCTGGTTTCCATTGGGCCGACAACCTCTATTGTTTGCAGTGCCAGGAATTTGAGCCCTTCTTGAGACCCCC…	0	3	2	5	4	0	0	5	5	6
TaCML72-A	TraesCS1A02G153900.1	TCAAAAGCCAATCCATCAAATTTCTGCCGTCTACAAAACTGATAAAAGTATGAAAATATCAATATTTGTTAGTATTTTCTGCGGGTCAATATTTTTTAATCTAGCTACAAAGTAGAAACATAGTTATGAAATTCATAAAAATAGCCAATTATACAACTAAAAAAGGTAAATATACCTTTCACAAAAAAGAGAGGTAAAGCTAGCAACAATCAGCTATCATTACTTCCTAATTCTAATAAATAAACTCACAAACAACACTACTAAAAGAATACATTACAACTGGCAACCTGTGCGAACTTTTGATTAGTGAAATATGCAAGGTACCATGTCAGCTACACGAATTCATATGGGTTGCAACATGTTGTCAATCATAAATATATATGAACTAAAAATATTGCG…	0	1	2	0	1	0	2	2	2	6
TaCML72-B	TraesCS1B02G171200.1	TAAAGATACCTCTCACAAAAAGGAAAGGTAAAGCTAGCAACAATAAGCTATCATTACTTCCCAATTCTAATAAATAAATTCGCAAACAATACTACTAAAATAATACATTACAACTGGCAACCCGTGTGGACTTTTGATTAGTGAAATATGTAAGATACCATGTCAGCTACACGAATTCACATGAGTTGCAACAGGTTGTCAATCACAAATATATATAAACTAAAAATATTGCGGCCCATATGGGCTCAAATAGTAAACGGAGAACATAATCTAAAGTCAGACAAGCACTTGAACATCGCCTTTGTCCTGTTGTCAGGGCGAACGACCCGCAACTACTGATGACTCGCATCAGGACGCACAACGCCCCCTAATCTTGTTGTAGCCTACAACATGCCTGAA…	0	1	4	1	2	1	2	2	4	8
TaCML72-D	TraesCS1D02G152300.1	ACTTTTTCTTTTTCCAACTAAACTGATAACTTTGTGTTATCTATCAGATACGAGAGGTAATAAGATAAGACCAAAAGTATCTCTTCTTGAATTCCATTCTCGGTAGTAACAATCTGGGAGAGAGAAACCATATCATTTATATTTCCTTGAAGTATGAAAATACTGCAGTAATGTGAAGGAAAAATTCACAGAACCTGGAGTGCTCACCTAGGTCTTAAAAAACATCTATTGCTCTCAACCTGTCCGCACCATTCTAAAACTTCCACTCTCTGCAGCAAAAACAAAAGGAAACCACCAAACTGAGTATTGCATCAACCACGAAACAATAATCTAGAAAGGTAATGGAATTGAGGACACGCCCCTACGGAAGCTCCCATTTGAACAATTAAACCAGCAGCT…	0	0	1	2	2	0	2	0	4	5
TaCML73-1-A	TraesCS5A02G262100.1	CGAAAGCAGTGATTGATGTCTTTGTGCTGGAGTACTTGAGGGCACCCAACGAGGAAGAAACCCAGAGGCTTATGATAGAGAGTGGAGCAAGAGGATTGCCTGGGATGCGTGGATTAGTAGACTGTATGCGCTGGACCTGGAAAAATTGTCCTATAGGATGAAAAGGTCAGTATAAATGCCACTGCAACAATCCCACGATCATTCTTGAGGCTATTGCATCAGAGGATCTATGGATTTGTTATTCATTCTTTGGATTGCCTAGCTCACACAATGAACTGAATGTGCTTTTAAGATCACCACTGTTTGCTAGGCTTGTTGCGGGACATGCTCCTCCTTGCAACTCTACGTCAATGGTCATGAGTACACGATAGACTACTACCTTGCGGATGTCATCTATCC…	0	0	1	1	2	0	0	5	2	5
TaCML73-2-A	TraesCS5A02G262200.1	TCTCAAATCGTCTGCATTTTATTGGGACCTATTTTACCATTTAATGCGGTATTTCATCTATCTGCCAACCGGTATGTCCGCTTTTCTACAAAACGAGGATCATGAGGCTTAGTGAACATTCGGACCGTTCCCACGTCCGCGACAGACAACTCGAACCCACCCAAAACTCTCTCCCTTGCCCGCGCCCCTTCTAAAGCGAAGCAGTTGCCATGTAGCGCCGCATACATGCCGACACAGAGCGGACGCGACTTCTCACTGGTGTCGGCACTGAAGCGGTGTGTCCACCGAGAGTGCCGCCCATGCCGCATCCCGGTGCCCGCACCTATTCAATACCGAATAGATGTGACTAGACGGGATGGATATTTGCCGCATTTAAATGGGTTGCCCGCCATTCGCCGT…	0	4	4	2	8	1	2	2	3	8
TaCML73-3-A	TraesCS5A02G262400.1	TCCTATACTAAGTATTTAGGATTGCAGGTAAGGTATCAACAGATGTAGCAACATCAGGCTATGCATCAGAATAGGATTAACGGAAAGCAGTAACATGCTACACTACTCTAATGCAAGCAGTATAGAGAAGAGTAGGCGATATCTGGTGATCAAGGGGGGGGCTTGCCTGGTTGCTCTGGCAAGAGAGAGGGGTCGTCAACTCCGTAGTCGAACTGGGCAGCAGCAACGTCGGACTCGGTGTCTAGGGGAAGAAGAGGGGGAAGAAACAATGAATACAATGCAAACAGATGCATGACGATGCATGACATGACAAGTATCGATGCTAGGTGTGCCCAATCGCGGTAGTAGGTGATACCGACGAAGGGGGAAAACATCCGGGAAAGTATTCCCGGTGTTTTA…	0	1	3	1	1	0	0	4	2	6
TaCML73-1-B	TraesCS5B02G260200.1	GATGACGAGCATCGCCTGAGGCAGGACTTGCGCCGACTGTGCCCGCCGCAAACGACCAACGAGCACCTGTCATCGTCGCCACTTGGACTCTCCACGGTAGCTCCGACTTCAAAGCAACCAAGCAACCCACTGAAGAGCACCTCGGACATGCCGGGAAGACCCGACTACCGAAGCCCGAGTCGCGACCCATGCTCCTCACGACGCCATCATCATTACCAAACAGAAATCAGCGCCCCTGAAACGGCCGCCTCAGCAAACCACGCGACGAAGATGCCGCTGTCCACCGCCCAAGAAATCTCCAATTGTAGCCGGCTCTGAGACGATGCCCTCAAGGAGGTAGAAGACGTGAAGACGCCTTCATCGCCCAATCTTGCAGATCTGAGGTTTCCCTTCGGAGCC…	0	1	1	3	3	0	2	3	2	7
TaCML73-2-B	TraesCS5B02G260400.1	CGCGCGGTGACGGCAGAGTGGACCGCGGGCCGCGGCGCTACGGCCCGAAGTGGCGACGCAACGGCGGTAGGCCGGTCGGGGCGACGGCGGGAAGACCTCGGGGTGGCAGCGGGGACCGTGGACCGCGACACTGCGGCCCGAAGGGGCGACACAACGGCGATTCGCGAGTCGGTGCAACCGCGGGGACGGCCTCGGGACAACGGCGTGGACCGCGTGCCACGCTCGCTACGGCCCGACGGGGCGACGCAGCGGCGGCGCGAGGGTCGATGCAGCCACGGGACGGCCTAGAGCGGACGCCCTCGGGGCGGCGGGGGACCGCGGGCCGCGGCACTACGGCCCGAAGGGGTGACGCAGCGGTGACGCGGGTCGGTGCAGCCGGCAGAAGAACCACGGGGCGGC…	0	1	6	0	6	0	2	3	1	6
TaCML73-3-B	TraesCS5B02G260800.1	NNNNNNNNNNNNNNNNNNNNNNNNNNNNNNNNNNNNNNNNNNNNNNNNNNNNNNNNNNNNNNNNNNNNNNNNNNNNNNNNNNNNNNNNNNNNNNNNNNNNNNNNNNNNNNNNNNAGGTGACCACAATACCAAGAATTAATCCAGTTTATAACGGAACCAGATCAAAAATCTTAACAAGTTGATCCCATTTATGAGAAAAACCGGGCCGAAAATTGTACAAGTGGTAAGGGTAAAAGAAACTGAGAAAAGAAACACCCAGGACCGGCGGTTCAAATAATCTACTATAACAGACATTCTCGAGAGAGGAGGTGAGCGCCCCTGCGTCGCTCCATTCAGGGTGACACGGGGGGCTCCTGAAGGCCTAGTCGTTGGTCGGTCCCTAGCCATCCCCTTCCCTTG…	0	3	7	1	2	0	2	3	5	7
TaCML73-1-D	TraesCS5D02G269400.1	GACATCTCCAACAACAGTGATTGATATCTTTGGGCCGGAGTACTTGAGGGCACCCAACGAGGAAGACACCCAGAGGCTCATGACCGAGAGTGAAGCAAGAGGATGACCAAGGATGCTTGGATCAATTGACTGTATGCACTGGACCTGAAAGAATTGTCCTGCAAGGTGGAAAGGTCAGTACAAAGGCCACTGCAACAATCCCACGATCATTCTTGAGGCTGTTGCATCGAAGGATCTATAGATTTGACATTCATTCTTTTGATTGCCTAACTCACACAATGAATTGAATGTGCTTTTGAGATCACCACTGTTTGCTAGGCTTTGTTGCGGGAGATGCTCCTCCTTGCAACTATACGGTGAATGGCCATGAGCACATGATGAGCTACTATCTCGCGGATG…	0	0	2	3	3	0	0	5	3	5
TaCML73-2-D	TraesCS5D02G269500.1	CTTACTGGATCTGTAGGTCTGACCGGCTGTGGAATGTCCACAACCCAGTCCAGCTCAGCACAGACAAATGCCAGTTCTACTTTGTTCCTCCACTCAGTGTAATTGTCACCTTTGAGTGTCGGAACATCTTTTAGGCAACACATCAAGTGAAAGCCTCCTGAAATCACAATTTAAGTGACATCAGTATAACAATCATATGCATTAATCTAACGTTGGTCAAATTAAACATAAAATTGTCTATGCAATTAAATCTATAGTACCGTTGGGCAAAATATTATAAATAAATGCACCTTTAAATTTCAATAATAAAACATGATCATGTTATTAACAATGTTGGTCATAAAAATAACATAATCATATTCATTTTTAATAATCACTTTAATATGCTCTTTAAAACAT…	0	0	1	0	1	0	0	4	2	4
TaCML73-3-D	TraesCS5D02G270000.1	AGATTCACGAAGAGAGCTTTGGGGTATGGCTTGAGCTTCTTTTGATGAATAATATGTTGACTCCTTCATTTCTTGATGTCCAGGTTACCTTGTCCGACAACTTCCTTTCGGCAGACATATGATGGCGGAGAGCCGTGGATATGAAATGCCTCGTTCAATTTGTTGGTTCGTTAGAAAAGAATCTACGTTTTTCATGGTGAAGCATGGACGACGGTGGTAACAGCAAAAGAAGATAAGCGCGCTTGGAGTGTGGTAGCTCGTGTTAGCCTGTCGTGCCCTGCAGTCAGTTCCCAGGTTGAGGTGAGAGCGGATCTTGCGTGCGTTTGTATTTGGGACGAATACTGTACATGTCAGATATGCTGCAATGACGATGTTTTCCTATACTAGTAATCTTGAACG…	0	0	1	1	0	0	0	4	0	3
TaCML74-A	TraesCS5A02G453900.1	AAAATCTTATCCAACTCAGTAATATTAGTCACATATCACTCATTTTCACTGAAACTTTGAATACATGTTCTGAAATATCCCAATTGAAAGTATACTAGTGAAATTCAATCTTGAATTTTCAGAATATTCTGAAGTAAAGTCACACCTCACTCAGTTTCACTAAAGATCGAGTAGTACTGGCCCTAAAAATTGTAAATGATAATATAAACTTTGTTTCAAAAATATTTTGAAATCAAGAGTGGAATTGAATTTTTTTTCACGCCCGTGAGTTTCTCCTCCTCGTTGTGCCGATTGCGGGGCCAAAGCGCTCGCGGATGCACTCCTCTTCAAGGCGCATGGTTCCGCTTGGGTTTGGGTTGAGCCTCGATGGTCGTGTGGTCCTCGGGCTTGGGTTGAGCC…	0	3	4	2	4	2	0	4	2	7
TaCML74-B	TraesCS5B02G462600.1	TGAGGATAATTAAACATACATGCAATGAAAGAGCTGACCTATATATAGAGACTTAATGACAGAAGTAGTACTACTTACAGGCAGTAGCAAGTGATCATTAACTTATCGAGGGTCTTTAGATTGAAAAACTCGAAGAACTCCTCAAATGGAACATTCAACGGTTCAATTCCAACGAGGTCATGCTCCTCTCTAACTCTCAGTGTCAAAATATTCCTCCCCTCAGACTCTCTGCAGGTTTTCATATACCAATCATGGAATCTTCGCATCATCGTTGTTAGAGATCTTTCATCTTTGACGAGAGGCTTCCCGTACTCGTATTTGTGTTCGTCCACCTCCATTATATCAAAATGTGCATCGTCGGCCAGGTAATCTCCAAGATCGTTATAACCGGGCACCATT…	0	2	1	1	3	1	2	4	3	8
TaCML74-D	TraesCS5D02G464500.1	GATTTATTTTGTTTGGATTTATTTCAGTCATCCATCCATAAAGCGTCTGATTTGTTTATGAAACACAATAGCGTGCAGGGATATAATCTTTATTTATGTCATGCCGCAATTACTAGAGCATCCGTTATAATCTTTTTAAACAATAAAAAGCAACAATAATCAAAGACCACGATTCATTACAACTGTTACCTCTCTATGGATAAGAAGACCATTGTAAAACTGCTCGGAATATTCTGAAATATCACAACTCGGAAGACACTAGTGATGTTTCAAAATCTTATCCAACTCTGGAATATTAGCCACATCTCACTCATTTTCACTGAAATTTTGAATACATGTTCTGAAATATCCCAACTCAAAGTACACTAATAAAAATCAATCTATGAATTTTCATAATAT…	0	0	4	3	0	3	2	5	1	6
TaCML75-A	TraesCS2A02G420000.1	GTGCACAGTCCGTTTTTCGTTCGTACTGGCGGCGATCCAAATTACAAATAAACACCTATTAAAACCATATTGAGAGGAAATGAAACATCAATAACCATACATGCACACCTCTGAGAAATCTCGCGGGGGAAAACAACATATTTCTCATCTTTTTGAGAGAGAGAGAGGACGTCTTAGGACTGACCATATTCAAATGTGTTTTCGTTGTGTGAGTGCCGAGGCCACCGTAAAGGACGTGGACCAATTAGGGTCTTGAGTCATGGTTATTGGGTTAAAAGCATGTGTTATTTTCTCTCTCGTTACAACGTATGGGCTCTTTTGCTAGTAGATCTAATGCTCTTCACCAATGAGTCGTTTTTCATCAAGTGATGGCGGCAGCAGGTATGATATTAGGAAGAG…	0	2	3	1	3	1	0	2	4	7
TaCML75-B	TraesCS2B02G439100.1	GCCTCAGCTTTCTCTCAGGAGGCGTCACCGGTGACGCCCCAGCCGCTAGTTTACATACTACTCCGTATGATACAAGGTATGGCCATAGCCTATCAACATGCGGAGCAAACGAGTACATGTGCAGTCGGATTCCTTGAAGGTTTAGTCCATCTTAACAGGTGATACCTTATCCCGGCCTGCATGTGATCATCTAGCAATGCAAGTTAAGTTTCCAATGAAAGGACGCGAGTTTATATTCCCAAAAGCTCACTGGATTTCGGAATATAGCAGGAGATTGTCGAGTACTGCTATTCGGCTGTTTGGCTTTAAAAGCATCTACGGCTGGACTTGACAAATCCGGCCTTTCAAACGACCACGAACAGTGACCGGTCATGCCTAAAAAAATGCATTTCACGTCCA…	0	1	9	0	1	1	0	4	4	6
TaCML75-D	TraesCS2D02G417100.2	TCCAAACCAGGACGGTCGAGGGTCATTCACGCCAGCTACCTATGATCAAGTTGGCATGCACGACGCCTTCATGCAAGATCAGGTTGGCCTAGACCTGGACGGCTTCCCGCTGGACCACGAGTTTCCGGAGGACTAGGGGCTCGAGGAAGAGGATGAGTTGGACATCGACGGGGAGCCTTTGTTTGAGGATGAGCTCGCCAACCAAGCCGTCAGGGTGAAGCCGAAGCGCAAGAGCAGGCGAACGAAGGCATACACGACAGCCGAGGACAAGCTCCTTTGTGAGTGTTGGAGGGACATTGGGCAAGACCCCAAGGTCGGCGCCGAACAAAAGGAATCAACCTTTTGGATTCGTGTCCACCGTGAGTACCATGAGAGCAAGAAGTTTGCGATGTACCAAAT…	0	0	4	0	4	2	2	1	0	5
TaCML76.1-A	TraesCS4A02G080600.1	TGCCTACTAGCTTGGTCGTGCCTTGTACGGTTTTCGGCCCGGTTTTTCTTATAAATGGGTCAATTTGTTCAGGTTTTCGATCCGATTTTCCTTATAAACTGGATCACTCCTCTGGCATTTTTGGCCACTTTGAATAATATATTCGGGTGGAAGAACTCCTCCCCCGGTGATTCTCAAAAAAAAAGAAGGGGTAAAAGGGAGCAAGCTAAAATTGCTTTAAAAAATATCAGAGAAATTTGAAAAAGAAAACCAGGATTTTAGATATCAAGCTTGGTGTCCAATCTATTTTCATGTGAAATTTCGCAAAATAATACCAGGAAATGTATCCGTGGCAAAAAAGACAAAAAAATCATATGTAAAGAAAAAACTGTCTGGGTGAATTTTAGTTTGGACTGTATT…	0	0	0	2	2	1	0	1	1	5
TaCML76.2-A	TraesCS4A02G080600.2	TCGTGTCTCTCGGATGACACTCGTTGATTGTGGATGCTCCTGAGTTGTGCCATGGGGGCTGATATGCTCGCCGATGCGTTCGGCTATTTGCAAAGTCATGTATTGTGATCTTCCGACGACACCCCACATCTACTTGCGTCTCTCGTGGTGATGGTCTTATGCCTACTAGCTTGGTCGTGCCTTGTACGGTTTTCGGCCCGGTTTTTCTTATAAATGGGTCAATTTGTTCAGGTTTTCGATCCGATTTTCCTTATAAACTGGATCACTCCTCTGGCATTTTTGGCCACTTTGAATAATATATTCGGGTGGAAGAACTCCTCCCCCGGTGATTCTCAAAAAAAAAGAAGGGGTAAAAGGGAGCAAGCTAAAATTGCTTTAAAAAATATCAGAGAAATTTGA…	0	0	0	2	2	1	0	1	3	5
TaCML76.1-B	TraesCS4B02G223400.1	TGTGGAAGCTTTTGCGGCAAGCGAAACGAACAATGGAGTCCGCCTGTATGCTTCACAATGCTGACACGTGTGTCGGTGTGTGAATGATTGGTAGAAAAAAACTGAAAGCAGAGAAGGGGAGAGCTTTAGCAACACACTTGGATGTCTTTTCTGAATCCATGAAAGCACAGATGATGCCTACTACCCTAGTGATTGATCGTTGATATAACATTGATCAGATACACTGATCTTTGTTTCTTCTTCTTTTTTTGCGGGGGAGTTCCATTGATGTTTCGCGAAGACATGGAACTCATATAAACAGCAAAACTTGCTGCGTGTAATCCATTCAAAGTTGAACTAAAACCACGACACCGAAACAGAGGGACTACCTAGGGAGGTTGGTTGCTTTAACAAGGAAAC…	1	0	0	2	4	1	2	3	1	7
TaCML76.2-B	TraesCS4B02G223400.2	TGTGGAAGCTTTTGCGGCAAGCGAAACGAACAATGGAGTCCGCCTGTATGCTTCACAATGCTGACACGTGTGTCGGTGTGTGAATGATTGGTAGAAAAAAACTGAAAGCAGAGAAGGGGAGAGCTTTAGCAACACACTTGGATGTCTTTTCTGAATCCATGAAAGCACAGATGATGCCTACTACCCTAGTGATTGATCGTTGATATAACATTGATCAGATACACTGATCTTTGTTTCTTCTTCTTTTTTTGCGGGGGAGTTCCATTGATGTTTCGCGAAGACATGGAACTCATATAAACAGCAAAACTTGCTGCGTGTAATCCATTCAAAGTTGAACTAAAACCACGACACCGAAACAGAGGGACTACCTAGGGAGGTTGGTTGCTTTAACAAGGAAAC…	1	0	0	2	4	1	2	3	1	7
TaCML76-D	TraesCS4D02G223700.1	ATGTCTTTTCTGAATCCATGAAAGCACAGATGATGCCTACTGCCCTAAGTGATTGATCATTGATATAACATTGATCAGATACATTGGTCATTTTTTTTTTGCGGGGGAGTTCCATTGATGTTTCACGAACAGGACCATACTAATGGAAGAGGATTTGTAGCACCGGGGTGCTCCACCCCCTATATGAACATTAAGTTTTCCCAAATGATAAGTGCCACACGTGTGGCACGAAGCAATTCCGACGTGACTTTTTTATGGCAAGTTTAGTTATTAGAGCATGGCTTTAAAATTGATTGCTAAGTAGTGGGTTTGATTAACTCTTACCTTCTTACCACCCATGTGAAAAGAGAGGGTAAGAGGGAGCACGTTAAAATTGCTAAAAAAAAATCGGAGAAATTT…	0	0	0	2	3	1	0	0	1	4
TaCML77-A	TraesCS5A02G498300.1	GCATATTCTTCTTAAATCTGAAACATATGTGATCTTAAATTGTTTTGCATAATCTAGAATTTAGTTCATGGGCTCAGTTTGTACTTCGCCGTTCTGGTGAGAATAAGAGGTATTTTTAACTATATACTCACATATATTTGAGATAAACATGGGATTGTCAAAGTAGTCATGTAAAGCAGTGGTTACTCAATACAGTGGATAGTAAAAGTTCGTTTACACCGATATTAAGGATGGTACATGCATCAAGTGTAGATGATACAAGGATAGTGCCCACAATCATTACAAGTCCGTCAATAGACGAGGCTGCAGGAAAGAGCTCGCGAAAGTAGTGTGCTAAGTGTTATTACCAAGCTCGTCACCTTAGGATTCATCATTCATCGTGAATAGGCGGACAACTTG…	0	1	5	0	0	0	0	1	3	4
TaCML77.1-B	TraesCS4B02G326100.1	TTGTGAAGCGCTTTTTAATTGCATCTTTAATCTTTAAATAGTTTTTTAGATTGTTTCTATGCTCTCAAATATTGGTATCAGTTTATTATCACTTCCACACGTTTCTGTTTTACTGGGCAAATAGAAAAAGAAAACAGTGGTTGGGGCTCTTATTGATGTCACTTGAATCAATATTGCCTAGCCATTTAAGTTAGCACACAATACACTGATGAATCACTGCCAATTTTAACAAGAGAATATGCACGGATGTAGCAGAACAGTCGCTATATAGTTTAGTTAAATTGCTAATTGCCTCGTATATTTGTTCTCAAGTCAGTCGATAATCATCATGCATACTAAGATTTCTCGTGGGTCTGTTCCCAGGTTTTTGTATCAGTCAGGGAGAAGGGCAGAGTGTTG…	1	0	3	5	1	0	2	4	1	7
TaCML77.2-B	TraesCS4B02G326100.2	TTGTGAAGCGCTTTTTAATTGCATCTTTAATCTTTAAATAGTTTTTTAGATTGTTTCTATGCTCTCAAATATTGGTATCAGTTTATTATCACTTCCACACGTTTCTGTTTTACTGGGCAAATAGAAAAAGAAAACAGTGGTTGGGGCTCTTATTGATGTCACTTGAATCAATATTGCCTAGCCATTTAAGTTAGCACACAATACACTGATGAATCACTGCCAATTTTAACAAGAGAATATGCACGGATGTAGCAGAACAGTCGCTATATAGTTTAGTTAAATTGCTAATTGCCTCGTATATTTGTTCTCAAGTCAGTCGATAATCATCATGCATACTAAGATTTCTCGTGGGTCTGTTCCCAGGTTTTTGTATCAGTCAGGGAGAAGGGCAGAGTGTTG…	1	0	3	5	1	0	2	4	1	7
TaCML77-D	TraesCS4D02G323000.1	TGAATCAATATTGCCTAGCCACTTAAGTTAACACACAGTACACTGATGAATCGCTGCCAGTTTTAACAAGAGAATATGCATGGATGTAGCAGAACAGTCGCTATATAGTTTAGTTAAATTGCTAATTGCCTTGTACTACCTCCGTCCCGTAATATAAGAACGTTTTTGATACTACACTAGTGTCAAAAGTGTTCTTATATTATGAGACGGAGGGAGTATATTTGTTCTCAAGTCAGTCGATAATCATCATGCATACTAAGATTTCTCGTGGGTCTGTTCCCAGGTTTTTGTATCAGCCAGGGAGAAGGGCAGAGTGTTGGGGATATTTAACGGCCTTGACTCTGACCTAACTTCATATGACAAGAGAAGAGGGATGCATGGGATTGACTATAAGTTGCT…	0	0	1	3	1	0	2	6	2	6
TaCML78-A	TraesCS5A02G136100.1	GTTTATTTTGTTCCTCCTCATCGCAAACAGTTCATTGAACTGAACCGTATGCCCTTCATCGCACACGCAAATAAAACCTGAACCGTATTTGATGCATCCTTCATCGCAAATGTTTTATACATTTCTGACGGTTTTCATACAACACCGTTTGCGATTATTGCATCGCACACAGTTTCTCGAAGGGTCTCTGATCGTAGTGTCCCGTTAGCAGCATCCTGCAATAGTGATCTCTTCGCCGAACTAGTGCACCTATATAATTTGCCATTGTATTGGGTGTGTTGGGGACACAAGAGATTTCTTGTACTTGGTTGTAGGGTTGTTTGAGAGAGTCCATCTTCATCCTACACCTCCCACGGATTGATAAACCTTAGGTCATCCACTTGAGGGAAAATTGCTACT…	0	0	3	4	0	0	0	3	4	4
TaCML78-B	TraesCS5B02G135100.1	CTTTGGTAATTTACAAATTTCCCTTTGCTCGTACATGTAGATTAGGGTTTTCTGCATGCATGACAAGGAATCGATTAGATTCGACGCGATTTGATTGGATTCGATTCCAATCGAATCGATTTGAACCCAATCGATTCCTTCTTGCCTGCTATTGTTCATGTTGTTCATGCTTCGTGTTCATGCTGTTCATAGGTAGGGTAGATTGGATCTTGCATGATAGGTAGTTACATTGTAGTCAGCAGATCGTGGTAGATTAGAGCCGGCGTAGGCAGGGCATATGCTTCGTGTTCATGATGTTCATAGGTAGGGTTTGTGTTTGATGTTGAACCTAGATTGGTGCTGGCATATGCAGGTTATGTTGCATGATTTCATTATATGCATGGTGTTCATAGTAGGTAG…	0	0	3	1	1	0	0	2	4	5
TaCML78-D	TraesCS5D02G142800.1	ATTACTAGGCTGACTATAGCATTCAATGCTTGCATGTGGACTGAGGAAAAGAGACTCGGATGATTCGTAGGTGTGTAGAAACGCTGGCTTTTAGCCTTCACAAAGGCTACATGCTGGCTATATGTGCTCGTATATTGTGCTGCAGCTCGGCGGCTCCCGTCTCTCTCCTACCTCCTCTCTCCTCCAGCTGTAATTTCGCTGATGTGGCGCAGCTTATAGCCTGCTGAATCTATTATACTTGCTCTAAGGCTTGCGTGTATATATAGTAGGTTGACAAATTATAGACTTCGAGTAGGCCCTTGTGTTGTCTCGCCGTCGGCGGCATGGTATGGTATGAGACCGTGGGCCCGACTGAATTCGAAGCCCCTGGTACCGGCAGGTCACGAGGAAAGAACGTGT…	0	0	3	3	4	1	0	3	8	6
TaCML79-A	TraesCS4A02G186100.1	TCTCATTAAAATTACCCATGCATAACCATGCTGAATGTGGCAGTGCATACAACTTCCAAAGAAAACGACAGTTGAGATGTCTGTTTTCGGCTCTCGGAGCACCATAAAAACCAATAAATCGCCACGTCGCCGAACTTTGATCCCTCATCCTCACCAATATATCGATATGGCTGGTACTGTAGCTTTTCAGTTCAACCTCAACATCTTTATTAGACCAATAAAGACCCATGTCGCCACTAAGGCCTTCACTATCCACGACAAAGCAACCCGCAAAACCAAGCTGGTATCACGGGTCTTCCACCCTTTTAGCCCTCATTTTTGTTTCCATGATGAATAGCAGGGCACGAGCTTCTTGCTTCACTGTGCAGCAAAAGCTCGTGAACTGCCTCGGGGTTCCCA…	0	1	2	4	3	0	0	4	3	6
TaCML79-B	TraesCS4B02G132800.1	AGTTCACCAGTAGGGTAGTATTTAGCACGGAGTACCCTTGCACAAAGTGACTCATGGTGCTCAATAAGTCTCCAACATTGCTTAGCTAGGAGCGCCAAGTTAAAACTTTGAATATCTATAAATCCCATTCCTCCTTTCTCTTTAGGTATACACATTTTCCACCAAGCAAACCAATGCATTTTCCGTTGGTTTTCCCCGTCACCCCACCAATAATGCGAAATGGCGTCAGTGATTCCCTTGCAAATTTTCTTTGGAAATTTAAACACACTCATCGCATATGTCGGGATGGCTTGGGCTACCGCTTTGATCAATGCTTCCTTACCTCCATAAGATAGTGTTCTCTCCTTCCACCCATTAATCATCTTCTGGATCCTCTCAATTAAGTGCTTAAAGCAATCA…	0	0	5	2	0	0	0	1	2	4
TaCML79-D	TraesCS4D02G127600.1	GCACCATATCGGCAACTTTGTTCATTTCCTGATATCAAGTAATTGTTTTTTGTGTCTGGCAGGGTTTGGAAAAAGTTCACCGCACAAGCTCCGAGACTGCCGGGGGAGCTGCGATTTACACACCCAAAAGTAAGTACTACTAGCTAGTCCCGCGCATCTCCCATTGATTCTAGCTAGTTTCATCAATACCATTTAGCATGCTTGCTTATCAGTTTGATTGACCTCTATTCTTGTAAAGTGGTTGTGGATGGAACCCGGGAATAATTACCGTGGATACTACGTTTGCGAGTTCATCCGCCACACGACCTGTGAGCAGGGCTACTCTAAAAACAATATGAAGTGCATAAGCAATAATATTCACAATTTTATTTTATTACCATCATTTGTGTTGAGTTTCAT…	0	0	5	3	2	0	0	5	1	5
TaCML80-A	TraesCS7A02G134000.1	TTTTTTTCGAGCGAGTGTGTGAGTATAGAGGAAATACAAATGTGATGCCATGTGAAACTAAAAGACGCGGGTCTATTAAGGTCTTGAGTCATGGTTATTGGGTTAAGAATGTGTGTTATTTTCTTTCCCATTGCAACGCACGGGTTTTTTTCTAGTAATAATAAAGGGGCTATTGCTTCTGGCGGTACGTCACGGAAATTGCCAGCAAAGTTGCAAAATATTACACACAGGGGATTGCCACCTATAAGTTTCTTTAGGGGTTTGCCACCTATTAGTTTTTTTTAGCAAATGCCACCTATAAGTGATAAACAACATTTCACACAGGGGAATTCCACACATGGGCCGGCCCATGCAGTAGGGACCTCCTATCCTGCGCGTTGGGAGAATACGGAGAGCGCC…	0	2	3	0	1	0	0	1	1	5
TaCML80-B	TraesCS7B02G035100.1	NNGGGAGGCCACGCACCGGAGACGCGTGCCGCCTCTTCAGACATGCCACAACACCACCCCGCATGTATGAGGGCCCGGTACGACGCTCCAGTGGCATTGCTACCCCCAGGGCCCCCGTCCCGCCTAACCCTGGATCGCTTGACCACAAGATCTAGCCCTTTGACTTCCCATGGACCGGCTTTGACCAGTGGACCTCTCCACCCGGTTGTGTCAGGTCGACCCATAGGGACACCCGGGAGCAACATCCGGGCCAAAACCACAGCTAAATCCACTCCGCGTAGACCCGACACGACCGTTTTCCCCCTCCAGGTGCCGGCGGCGGCGCCGTCCGTGAGGGTGGTCCAATGTTTTAAATAGCAGGCTATTGCCAAATAGCGGCGGACCTCCAAATCAGCTATA…	1	1	3	0	20	0	0	7	3	6
TaCML80-D	TraesCS7D02G133400.1	TTTACATGCAAACACAGAGATAATGTGATATATTTTTGTTGTGCTTGAATAAATAAACCAAAAAGTTACTATATGATTAATCTATACCTAATACCCAATAATAATAAAGGGGTTATTGATTCTGGCGGTATGTCATGAAAATTGCCTCCAAAGCCGCAAAATATTACCCATCATTGCCACCTACAAGTTTTTTTGAGGGGTATGCTACCTATAAGTGATAAGCAACATTTCATAGAGGGGGATCCTACGCATGGGACGACCCATGCAGTAGAGACCTCCTATGCCGCGCTTCACGCGCTGGGAGAAGATGCAGCGACCCGTTTGGGACAGCCTATGTCCGGGAAGCCTGTTTTTTTAAATTTCCCTTTTTCTTTTTTTATACTTTAAATAATTTGAGAC…	0	1	1	0	2	0	0	3	4	5
TaCML81-A	TraesCS7A02G553100.1	TATAGGAAAATTGTCGTAGTCCAGGGCAATTTCAATGATAAATGTTATCTAGATCATGGCAAATTTAAAAAAAAGATTATACTTGTTACATGGCAGAAATTAAGATTTATTTTCTCTACAACAATGCCATTATTTTTGGGAATTTCTAAATGGTCACATGGGAAAAAAAATCCAGGATTTGTGTTATATGAAAATATGGCAACTTAAAAAAATGTCCACAAGAAAAATTTAGGCATTTTGTTTGGATAAAACATGTTTTCTGTATAAGGATATATTCTTTAAAATCATGGCAACTATAAACTTTTATTTTAAATTCCCTTTTTTTAAACATGGCACCTTATAAATATGTCCTGTAAATAATGGAAAGTATAAGTAAAATGAATAAAGTAACCATGTACA…	0	2	5	0	0	0	2	1	2	5
TaCML81.1-B	TraesCS7B02G476800.1	CCTCCCTCGGCCGCGGCAAGCGCGCGCGATGGAGGCGGCGTTCGACGCCTACTTCCGCGCGGCGGATCTGGACCGCGACGGCCGGATCAGCGGCCAGGAGGCCGTCGCCTTCTTCAAGGGCTCCGGCCTCCCGCAGCCCGTCCTAGCTCAGGTGCCCCCGGATCTCCCCCCTACTCACCCGCTCACCCGCCTCGCAGCTTCCCTCCCCAATTCGGCGCTGCTCTTGTCGGTTCCCGGCGATCTCGGCCCCTCGGACCGCCCCGCGGGTTCGAATTGCCATCTCTTCGGCTTGTAGGCGGTGTCGGCGGGTCGAATCCGCCGCAGTTCGCAGCTCCCATTGGGCTGCCGGCACCGAGATTTGGCTAGACGTCTCGTGCTCGTGCTTTGATCTGGCCGTGT…	0	1	1	0	5	0	0	3	2	5
TaCML81.2-B	TraesCS7B02G476800.2	CAATAGTGGAACTTGTATGCTCATATTGGATCCTACATATTCTACGAAGATCTTTATCGGTCAAACCGCATAACAACATACGTTGTTCCCTTTGTCATCAGTATGTTACTTGCCCGAGATTCGATCGTCGGTATCATCATACCTAGTACAATCTCGTTACCGGCAAGTATCTTTACTTGTTCCGTATACTTCATCCCGTAACTAACTCATTAGTCACATTGCTTGCAAGGCTTATAGTGATGAGCATTACCGAGAGGGCCCAGAGATACCTCTCCGAAACATGGAGTGACAAATCCTAATCTCGATCTATGCCAACCCAACAAATACCTTCGGAGACACCTGTAGAGCATATTTATAATAATCCATTTACGTTATGACGTTTGATAGAACACAAAGTAT…	0	0	3	2	3	0	2	2	5	6
TaCML81.3-B	TraesCS7B02G476800.3	CAATAGTGGAACTTGTATGCTCATATTGGATCCTACATATTCTACGAAGATCTTTATCGGTCAAACCGCATAACAACATACGTTGTTCCCTTTGTCATCAGTATGTTACTTGCCCGAGATTCGATCGTCGGTATCATCATACCTAGTACAATCTCGTTACCGGCAAGTATCTTTACTTGTTCCGTATACTTCATCCCGTAACTAACTCATTAGTCACATTGCTTGCAAGGCTTATAGTGATGAGCATTACCGAGAGGGCCCAGAGATACCTCTCCGAAACATGGAGTGACAAATCCTAATCTCGATCTATGCCAACCCAACAAATACCTTCGGAGACACCTGTAGAGCATATTTATAATAATCCATTTACGTTATGACGTTTGATAGAACACAAAGTAT…	0	0	3	2	3	0	2	2	5	6
TaCML81.1-D	TraesCS7D02G539600.1	TGATGGTCCATTACAAAAAGAAAAATACCTACATGAATAGCTGCCATGGTTCAATATAGGAGAAAATACCTAAATGCAAAATTTACATAGTAATGTATAAGGAAAAAAGCTGCAGGCGCTTGCCATGATACACTGAAAAAACTACATGAAAATTGCCATGATACAAGGAAAAATGCTACGTAGGAATAAGTGCCGTACTCTAGGGCAATTTCAATGATAAATGTTATCTAGATCATTGCAAATTTAGAAAAAGATTATACTTGTTACATGGCAAAAATTAGGATTTATGCTCTCTAAAACAATGCCATTATTTTTGGTAATTTCTAAATGGGTACATGGCAAAAAAAATCTAGGATTTGTGTTTATGAAAATATGGCAACTTAAAAAAATGGCCACAAG…	1	1	2	0	0	0	0	3	2	5
TaCML81.2-D	TraesCS7D02G539600.2	TGATGGTCCATTACAAAAAGAAAAATACCTACATGAATAGCTGCCATGGTTCAATATAGGAGAAAATACCTAAATGCAAAATTTACATAGTAATGTATAAGGAAAAAAGCTGCAGGCGCTTGCCATGATACACTGAAAAAACTACATGAAAATTGCCATGATACAAGGAAAAATGCTACGTAGGAATAAGTGCCGTACTCTAGGGCAATTTCAATGATAAATGTTATCTAGATCATTGCAAATTTAGAAAAAGATTATACTTGTTACATGGCAAAAATTAGGATTTATGCTCTCTAAAACAATGCCATTATTTTTGGTAATTTCTAAATGGGTACATGGCAAAAAAAATCTAGGATTTGTGTTTATGAAAATATGGCAACTTAAAAAAATGGCCACAAG…	1	1	2	0	0	0	0	3	2	5
TaCML82.1-A	TraesCS5A02G497000.1	TAAATGGCCAGGTAATGCTACAATCCGGGAACAATATCCAGCTCTATACAATATTGTGCGTCACAAAGGTGACACTATCGCCAAGTTTTTGGAATCATCGTTGCGGAGTCATTCTTACTAAAGATAACCTTATTAAGAAGAATTGGCATGGAAGTACGCAATGTGTCTTTTGTCTGCATGACGCGACAACAAAACTTTTGTTCTTCCTATGTAAATTAGCTCGTTCTATATGACCAATCGTCCAAATTGCTTCTGGCTTGTATCATTCTTGTAGTGTTGCTAATATATTTGGCAACTGGTTACATGAGACTGATCACAAGTTCAAAATTCTTCTCAGGGTGGGAGCGCAGGTCGTGATTTGGTCACTTTGGCTATGTAGAAATGATAAGGCTTTTAACG…	0	0	2	0	3	0	0	1	5	4
TaCML82.2-A	TraesCS5A02G497000.2	TAAATGGCCAGGTAATGCTACAATCCGGGAACAATATCCAGCTCTATACAATATTGTGCGTCACAAAGGTGACACTATCGCCAAGTTTTTGGAATCATCGTTGCGGAGTCATTCTTACTAAAGATAACCTTATTAAGAAGAATTGGCATGGAAGTACGCAATGTGTCTTTTGTCTGCATGACGCGACAACAAAACTTTTGTTCTTCCTATGTAAATTAGCTCGTTCTATATGACCAATCGTCCAAATTGCTTCTGGCTTGTATCATTCTTGTAGTGTTGCTAATATATTTGGCAACTGGTTACATGAGACTGATCACAAGTTCAAAATTCTTCTCAGGGTGGGAGCGCAGGTCGTGATTTGGTCACTTTGGCTATGTAGAAATGATAAGGCTTTTAACG…	0	0	2	0	3	0	0	1	5	4
TaCML82-B	TraesCS4B02G324500.1	TAGAAAAAAGCACCAACATGTGACACCGTAGCAACAAAATAATACACACGGCCACCGAGATAAATATGAGTTGATTAGCGGATACACAAAATCACACTACCAAGAAAGCCAATCAAAACACTGATTATAAAAAAGGCACTCCATCTTTCCAACGCACCAAACTAAATAACAAACAAAAGTTGTGGAATGCAACAACAAGAACAAGGATACAACAAAACATGATCAACCCTTGTAGATCAACAATTTAGCTGTGGTAAACTTGATTAGAACCTTCTCGTTTAGTGAATCACATGTCTCAATGGTTTGGAAAAATAAACTTGATTAGAGCATCCCTAGCAGACCCCGCAAAACGCGTTTGCAATTCGACGAAGATCTTGTTTGCGGGTCGAAAACATGCGC…	0	0	2	0	2	0	0	0	5	3
TaCML82-D	TraesCS4D02G321600.1	TGCTGCTTCCACTGGGGCTAGAGCGATCTTGGTAAACACTAGCTTGGATGGTATTCCCTCCTACTTTATGTCCATGTTCCTCCTCAATAAAACTGTTATTGAAAAAATGAATGTTCATCGTCGCCGGTTCTTTTGGAGGAAGGGGAGGAAAAAACGGTCTTATCATATGGTCAGGTGGGATAGGGTCTGTCGCTCTAGGAATATTGGAGGTTTGGGTATTAAGGATCTCCATAAGCAAAATACCAGTCTCCTTGTGAAGTGGTGGTGGAAACTTGAATCTGGGGATGGCTTATGGCAACGTATTGTCCGTGCTCGATACTTCAAAAGGAAAACGGTTGCCAATGTGCAAGCTCGTTTTTCTGATTCACCCTGTTGGAAAGCAATTATGAAAGTCAAAGA…	0	0	1	0	1	1	0	4	5	5
Total	321		68	156	300	224	242	92	121	302	293
